# Supplementary material for: Blomia tropicalis allergens induce lung DNA methylation changes in neuroimmune genes in a mouse model of airway inflammation
Source: Front Immunol. 2026 Jul 2;17:1775662. doi: 10.3389/fimmu.2026.1775662 (PMC13372613; doi:10.3389/fimmu.2026.1775662)
Supplement: Supplementary file 1 [file DataSheet1.zip]

Archive with 5 entries (4 files):
- dmr/
- dmr/EWAS_Blot13_resultsbecon_DMR 2.txt
- dmr/EWAS_Blot2_resultsbecon_DMR 2.txt
- dmr/EWAS_Extract_resultsbecon_DMR 2.txt
- Mouse_lung_DNA_methylation.RMD
