# Supplementary material for: Blomia tropicalis allergens induce lung DNA methylation changes in neuroimmune genes in a mouse model of airway inflammation
Source: Front Immunol. 2026 Jul 2;17:1775662. doi: 10.3389/fimmu.2026.1775662 (PMC13372613; doi:10.3389/fimmu.2026.1775662)
Supplement: Supplementary file 1 [file DataSheet1.zip › dmr/EWAS_Blot13_resultsbecon_DMR 2.txt]

chromosome_position	N_CpGs	min_smoothed_fdr	meandiff	overlapping.genes	CpGs_list	chr	start	end	gene_GREAT	dist_to_TSS
chr18:45559398-45561302	5	1.56712234600579e-17	0.181498446842351	Kcnn2, Gm31907	cg35675606_BC11,cg35675668_BC11,cg35675692_TC11,cg35675703_TC21,cg35675743_TC21	chr18	45559398	45561302	c("Kcnn2", "Trim36")	c(291345, 652257)
chr6:113494708-113495980	6	3.18888721030362e-17	0.258625102721881	Prrt3	cg43856710_BC11,cg43856711_TC21,cg43856731_BC21,cg43856747_BC21,cg43856751_BC21,cg43856777_BC21	chr6	113494708	113495980	c("Prrt3", "Creld1")	c(6539, 12047)
chr6:58906085-58907633	19	4.71202440906915e-17	0.165731490368793	Herc3, Nap1l5	cg43480497_TC21,cg43480501_TC11,cg43480503_TC21,cg43480504_BC21,cg43480512_BC21,cg43480515_BC11,cg43480516_TC21,cg43480541_BC21,cg43480542_BC21,cg43480543_TC21,cg43480544_BC21,cg43480547_BC21,cg43480556_BC21,cg43480557_TC11,cg43480558_TC21,cg43480560_TC21,cg43480561_BC11,cg43480562_TC21,cg43480565_BC21	chr6	58906085	58907633	c("Nap1l5", "Herc3")	c(217, 73159)
chr8:70506010-70506767	5	5.95077890105733e-16	0.14435302525218	Rex1bd	cg45812461_BC11,cg45812462_TC11,cg45812464_BC21,cg45812478_BC21,cg45812499_TC21	chr8	70506010	70506767	c("2810428I15Rik", "Crlf1")	c(364, 13230)
chr8:95951942-95952609	5	2.01430695447459e-14	-1.47871697123549	NA	cg46043178_BC21,cg46043182_BC21,cg46043185_BC21,cg46043186_BC11,cg46043203_BC21	chr8	95951942	95952609	c("Got2", "Cdh8")	c(-63728, 3464196)
chr1:170885007-170885504	6	3.28285683072505e-12	-0.00324891500493655	Gm26620, Dusp12	cg37769255_TC21,cg37769257_BC21,cg37769292_TC21,cg37769295_BC21,cg37769298_TC11,cg37769299_BC21	chr1	170885007	170885504	c("Atf6", "Dusp12")	c(-17484, 285)
chr11:77518516-77519252	5	3.96155908050238e-12	0.0877622774088207	Abhd15, Gm10392	cg29789690_TC11,cg29789693_TC21,cg29789694_BC11,cg29789707_BC21,cg29789708_TC21	chr11	77518516	77519252	c("Gm10392", "Abhd15")	c(314, 3763)
chr7:143106575-143108221	7	6.96223966448179e-11	-0.107866740105254	Kcnq1	cg45289245_TC21,cg45289251_BC11,cg45289258_TC21,cg45289274_TC21,cg45289295_BC11,cg45289335_TC21,cg45289343_BC21	chr7	143106575	143108221	c("Kcnq1", "Cdkn1c")	c(144, 353598)
chr4:44072333-44073377	5	5.88650040006522e-10	0.105257991606083	Gne	cg40815135_TC21,cg40815198_BC21,cg40815199_BC21,cg40815201_BC21,cg40815204_TC21	chr4	44072333	44073377	c("Gne", "Clta")	c(11322, 60177)
chr11:6447282-6447509	10	6.04666309338453e-10	-0.0601471946452209	NA	cg29215183_TC21,cg29215184_BC11,cg29215184_BC21,cg29215187_BC21,cg29215187_TC11,cg29215187_TC21,cg29215188_TC21,cg29215190_TC21,cg29215191_BC21,cg29215197_BC21	chr11	6447282	6447509	c("H2afv", "Purb")	c(-2952, 28522)
chr6:29164741-29165185	5	8.88738130225779e-09	0.0844218507733278	Rbm28	cg43246973_BC21,cg43246977_BC11,cg43246979_TC21,cg43246986_TC21,cg43246987_BC21	chr6	29164741	29165185	c("Rbm28", "Lep")	c(43, 104743)
chr1:84964716-84964903	15	1.1163997404379e-08	-0.0737454196203993	NA	cg37166871_BC21,cg37166871_BO11,cg37166871_BO21,cg37166871_TC11,cg37166871_TC21,cg37166871_TO11,cg37166871_TO21,cg37166873_BC11,cg37166873_BC21,cg37166873_BO11,cg37166873_BO21,cg37166873_TC11,cg37166873_TC21,cg37166873_TO11,cg37166873_TO21	chr1	84964716	84964903	c("Slc16a14", "A530032D15Rik")	c(-29675, 145044)
chr2:174298769-174301063	19	1.18844780572611e-08	0.128816097097712	Gnas	cg39382641_BC21,cg39382642_TC21,cg39382645_BC11,cg39382657_TC21,cg39382665_TC21,cg39382666_TC21,cg39382691_TC21,cg39382741_TC21,cg39382744_BC21,cg39382745_BC21,cg39382752_BC21,cg39382766_BC21,cg39382778_TC21,cg39382779_TC21,cg39382780_BC21,cg39382783_BC11,cg39382786_TC21,cg39382787_TC21,cg39382800_TC21	chr2	174298769	174301063	c("Nelfcd", "Gnas")	c(-115888, 2057)
chr2:94241115-94242233	5	3.06194608832245e-08	-0.0928063711311332	Mir129b, Mir670hg, Mir129-2	cg38702554_TC21,cg38702582_TC11,cg38702583_TC21,cg38702623_BC21,cg38702626_TC21	chr2	94241115	94242233	c("Hsd17b12", "Ttc17")	c(-83710, 165015)
chr12:49382107-49384536	7	3.76893470797644e-08	0.113020789892956	Foxg1	cg30618822_BC21,cg30618835_TC21,cg30618857_BC21,cg30618933_TC21,cg30618937_BC21,cg30618962_BC21,cg30618990_BC11	chr12	49382107	49384536	c("Gm43517", "Foxg1")	c(-1853, 438)
chr6:84586938-84589151	9	1.82269709299562e-07	0.154804537496304	Cyp26b1	cg43635630_TC11,cg43635669_BC21,cg43635674_TC21,cg43635681_BC21,cg43635683_BC21,cg43635685_BC21,cg43635699_TC21,cg43635704_TC21,cg43635763_BC11	chr6	84586938	84589151	c("Cyp26b1", "Dysf")	c(594, 568655)
chr9:58198342-58199576	5	3.2935854114134e-07	0.272128787632161	Islr, Islr2	cg46804728_TC21,cg46804745_TC21,cg46804772_TC21,cg46804775_BC21,cg46804814_TC11	chr9	58198342	58199576	c("Islr", "Islr2")	c(-39738, 2756)
chr19:45292893-45293711	6	5.68396220678418e-07	0.0335528472513333	NA	cg36445539_TC21,cg36445545_TC21,cg36445553_BC21,cg36445555_TC11,cg36445556_TC11,cg36445558_TC21	chr19	45292893	45293711	c("Btrc", "Lbx1")	c(-70449, -57490)
chr8:25519047-25520308	5	6.23085763706241e-07	0.131010523521454	Fgfr1	cg45494965_TC11,cg45495044_BC11,cg45495047_BC11,cg45495053_TC21,cg45495068_BC21	chr8	25519047	25520308	c("Fgfr1", "Letm2")	c(918, 77836)
chr7:140856471-140858903	13	7.58689475081203e-07	0.0356277607970883	Ric8a, Bet1l	cg45265942_BC11,cg45265952_TC21,cg45265964_TC21,cg45265986_BC11,cg45265988_BC21,cg45266020_TC21,cg45266022_BC11,cg45266038_BC21,cg45266039_TC11,cg45266047_BC21,cg45266049_TC21,cg45266051_TC21,cg45266057_BC21	chr7	140856471	140858903	c("Psmd13", "Bet1l")	c(-24281, -578)
chr6:36956958-36957009	7	9.89544644552171e-07	-0.197408698294677	1700111E14Rik, Gm7452, Dgki	cg43314308_BC11,cg43314308_BC21,cg43314308_TO21,cg43314309_TC11,cg43314309_TC21,cg43314309_TC22,cg43314309_TO11	chr6	36956958	36957009	c("Ptn", "Dgki")	c(-146763, 342991)
chr2:84886474-84888152	5	1.1376715674341e-06	0.401375324828471	Rtn4rl2	cg38637121_BC21,cg38637187_BC21,cg38637238_TC11,cg38637245_TC21,cg38637246_TC21	chr2	84886474	84888152	c("Slc43a3", "Rtn4rl2")	c(-49351, -621)
chr9:14500394-14500993	8	1.14885052094157e-06	0.0335561207543622	Cwc15, Kdm4d	cg46444910_BC11,cg46444917_TC21,cg46444918_BC21,cg46444922_TC21,cg46444923_TC21,cg46444924_BC21,cg46444933_TC11,cg46444951_BC21	chr9	14500394	14500993	c("Cwc15", "Amotl1")	c(76, 114313)
chr12:72939855-72940901	6	3.39417755736937e-06	0.203498739236919	Six6, 4930447C04Rik	cg30787216_BC21,cg30787222_BC21,cg30787242_TC11,cg30787247_BC11,cg30787274_TC21,cg30787278_BC21	chr12	72939855	72940901	c("Six6", "Six1")	c(486, 106801)
chr7:3629950-3630599	5	5.14881503787787e-06	-0.193910507722075	Prpf31	cg44184957_TC11,cg44184959_BC21,cg44184960_TC21,cg44184970_TC21,cg44184978_BC21	chr7	3629950	3630599	c("Cnot3", "Prpf31")	c(-15078, 289)
chr14:31494297-31495419	5	7.97097463882188e-06	0.00622227516551983	Eaf1, Mettl6	cg32338135_TC21,cg32338142_TC21,cg32338143_TC11,cg32338169_BC21,cg32338219_BC11	chr14	31494297	31495419	c("Sh3bp5", "Mettl6")	c(-58793, 172)
chr19:3851455-3852374	5	1.25749022659403e-05	-0.0133019343774176	Chka, Gm16066	cg36070738_TC21,cg36070742_TC21,cg36070841_BC11,cg36070842_TC11,cg36070842_TO21	chr19	3851455	3852374	c("Chka", "Kmt5b")	c(-162, 84493)
chr19:37686656-37687531	5	1.67686407756211e-05	0.123358235595065	Cyp26c1	cg36362488_BC21,cg36362528_BC21,cg36362529_TC11,cg36362530_TC21,cg36362534_BC21	chr19	37686656	37687531	c("Cyp26a1", "Cyp26c1")	c(-10715, 1512)
chr4:41848581-41849028	30	1.69857431565088e-05	-0.0914308508273134	NA	cg40796876_BC11,cg40796876_BC21,cg40796876_BO11,cg40796876_BO21,cg40796876_TC11,cg40796876_TC21,cg40796876_TO11,cg40796876_TO21,cg40796878_BC11,cg40796878_BC21,cg40796878_TO11,cg40796878_TO21,cg40796879_BC11,cg40796879_BC21,cg40796879_TC11,cg40796879_TC21,cg40796879_TO11,cg40796879_TO21,cg40796880_BO11,cg40796880_BO21,cg40796880_TC11,cg40796880_TC21,cg40796880_TO11,cg40796880_TO21,cg40796882_BC11…	chr4	41848581	41849028	c("Gm21541", "Il11ra1")	c(-54806, 88608)
chr7:45694017-45694448	5	1.89324990552627e-05	0.13407664559998	Ntn5, Sec1	cg44524405_TC21,cg44524430_BC11,cg44524444_BC21,cg44524445_TC21,cg44524446_TC21	chr7	45694017	45694448	c("Sec1", "Ntn5")	c(170, 9816)
chr4:135986012-135987157	5	2.47329703537237e-05	-0.142138527574242	Pithd1	cg41547033_BC21,cg41547035_TC21,cg41547038_BC11,cg41547039_TC21,cg41547092_TC11	chr4	135986012	135987157	c("Lypla2", "Pithd1")	c(-13958, 680)
chr8:70608646-70609485	6	3.04967418130965e-05	0.0334954019728902	Ssbp4	cg45814153_TC21,cg45814154_BC21,cg45814160_BC21,cg45814162_BC21,cg45814188_TC21,cg45814190_BC21	chr8	70608646	70609485	c("Lrrc25", "Ssbp4")	c(-7779, -751)
chr10:69607806-69607835	5	3.19784571523306e-05	-0.336005123906709	Ank3	cg28609628_BC11,cg28609628_BO11,cg28609628_BO21,cg28609630_BC21,cg28609631_TC21	chr10	69607806	69607835	c("Ccdc6", "Ank3")	c(-489301, 74048)
chr5:138186787-138187598	6	4.64859717109144e-05	0.00501893336743848	Cnpy4, Taf6	cg42925643_BC21,cg42925664_TC21,cg42925665_BC21,cg42925667_BC21,cg42925673_TC21,cg42925675_BC21	chr5	138186787	138187598	c("Mcm7", "Taf6")	c(-14770, 259)
chr2:103566271-103566901	5	4.93289884266338e-05	0.112868326353469	Abtb2	cg38752343_BC11,cg38752347_TC21,cg38752405_TC11,cg38752412_BC11,cg38752413_TC11	chr2	103566271	103566901	c("Abtb2", "Nat10")	c(276, 194684)
chr2:38688820-38689150	5	5.21897450339213e-05	0.0231162522427353	NA	cg38304119_BC21,cg38304120_TC21,cg38304128_TC11,cg38304133_TC21,cg38304134_TC21	chr2	38688820	38689150	c("Psmb7", "Nr5a1")	c(-44898, 23249)
chr18:36938006-36939216	5	6.97896041014447e-05	0.00233481387951516	Pcdha1, Pcdha2	cg35607751_BC11,cg35607754_TC21,cg35607758_BC11,cg35607761_TC21,cg35607766_TC21	chr18	36938006	36939216	c("Pcdha2", "Pcdha1")	c(-594, 8326)
chr5:139550537-139551797	5	7.10856380299962e-05	0.197422836793204	NA	cg42941118_TC11,cg42941119_TC11,cg42941122_TC11,cg42941152_BC21,cg42941158_BC21	chr5	139550537	139551797	c("Uncx", "Micall2")	c(7673, 185169)
chr4:108847770-108849229	6	7.10856380299962e-05	-0.02072300857403	Txndc12, Kti12	cg41268146_BC21,cg41268221_BC11,cg41268234_BC21,cg41268235_BC21,cg41268247_BC21,cg41268249_TC21	chr4	108847770	108849229	c("A730015C16Rik", "Kti12")	c(120, 714)
chr2:83958925-83958992	21	7.10856380299962e-05	-0.0569997566150566	NA	cg38629691_BC11,cg38629691_BC21,cg38629691_BO11,cg38629691_BO21,cg38629691_TC21,cg38629691_TO11,cg38629691_TO21,cg38629692_BC11,cg38629692_BC21,cg38629692_BO11,cg38629692_TC11,cg38629692_TC21,cg38629692_TO11,cg38629692_TO21,cg38629693_BC11,cg38629693_BC21,cg38629693_BO11,cg38629693_BO21,cg38629693_TC21,cg38629693_TO11,cg38629693_TO21	chr2	83958925	83958992	c("Gm13693", "Gm13698")	c(-2545, 3265)
chr9:45838432-45839268	5	7.35678763334606e-05	-0.0563853902876885	Bace1	cg46690878_BC21,cg46690879_BC21,cg46690880_BC21,cg46690908_BC21,cg46690925_BC21	chr9	45838432	45839268	c("Pcsk7", "Bace1")	c(-67647, 270)
chr4:132795558-132796434	5	7.38640555996133e-05	-0.291171136932465	Themis2	cg41498341_TC11,cg41498353_TC21,cg41498354_TC11,cg41498370_TC21,cg41498373_TC11	chr4	132795558	132796434	c("Themis2", "Rpa2")	c(391, 27661)
chr11:87108746-87109238	7	0.000109785327249966	0.0844692443958129	Ska2	cg29887896_TC21,cg29887897_BC21,cg29887900_TC21,cg29887907_BC21,cg29887910_BC21,cg29887922_TC21,cg29887923_BC21	chr11	87108746	87109238	c("Prr11", "Ska2")	c(-284, -242)
chr11:94485085-94486586	5	0.000114324907832293	-0.0950294003809252	Spata20	cg29953421_TC11,cg29953425_TC11,cg29953429_BC21,cg29953433_BC21,cg29953459_TC11	chr11	94485085	94486586	c("Spata20", "Epn3")	c(-487, 14139)
chr6:18848168-18848738	6	0.000122624775658544	0.00677728437243787	Lsm8, Gm20186	cg43185129_TC11,cg43185133_BC21,cg43185142_BC11,cg43185144_BC21,cg43185167_TC21,cg43185168_TC11	chr6	18848168	18848738	c("Cttnbp2", "Lsm8")	c(-333632, -126)
chr18:37720141-37720753	6	0.000173269483861673	-0.0957239371838199	Gm42416, Gm37013, Gm37388, Pcdhga1, Pcdhga2, Pcdhga3, Pcdhgb1, Pcdhga4, Pcdhgb2, Pcdhga5, Pcdhga6, Pcdhga7, Pcdhgb4, Gm37165	cg35615546_BC11,cg35615549_BC11,cg35615556_TC21,cg35615573_TC21,cg35615574_BC21,cg35615575_TC21	chr18	37720141	37720753	c("Pcdhgb5", "Pcdhgb4")	c(-10562, 78)
chr6:17307127-17307839	5	0.000173790279562831	0.204822046275665	Cav1, Gm15581	cg43174252_TC11,cg43174255_TC11,cg43174270_BC11,cg43174272_BC21,cg43174275_TC21	chr6	17307127	17307839	c("Met", "Cav1")	c(-156317, 1148)
chr18:65579310-65580403	9	0.000185359094269	0.116532298581494	Zfp532, Gm41760	cg35841097_BC21,cg35841102_TC21,cg35841105_TC21,cg35841106_BC21,cg35841107_TC11,cg35841110_TC21,cg35841112_BC21,cg35841114_TC21,cg35841115_TC21	chr18	65579310	65580403	c("Zfp532", "Malt1")	c(-374, 148893)
chr4:41968594-41971325	140	0.000195746623542415	0.00627587928215401	Fam205a4	cg40797943_BC11,cg40797943_BC21,cg40797943_TC21,cg40797944_BC11,cg40797944_BC21,cg40797944_BO11,cg40797944_BO21,cg40797944_TC11,cg40797944_TC21,cg40797945_BO11,cg40797945_BO21,cg40797945_TC11,cg40797945_TC21,cg40797947_BC11,cg40797947_BC21,cg40797947_BO21,cg40797948_BO11,cg40797948_BO12,cg40797948_BO21,cg40797949_BC11,cg40797949_BC21,cg40797949_TC11,cg40797949_TC21,cg40797949_TO11,cg40797949_TO21…	chr4	41968594	41971325	c("Fam205a4", "Gm21093")	c(3901, 64767)
chr14:50413972-50414258	5	0.000198908761231452	-0.0761262671372641	Olfr738	cg32466760_TC11,cg32466760_TC21,cg32466760_TO11,cg32466760_TO21,cg32466761_TC21	chr14	50413972	50414258	c("Olfr739", "Olfr738")	c(-4511, 6547)
chr14:75130631-75131574	6	0.000214864885707928	0.191517444340686	Lcp1, Lrrc63	cg32685453_TC11,cg32685463_BC21,cg32685484_BC11,cg32685487_BC21,cg32685492_BC21,cg32685494_BC11	chr14	75130631	75131574	c("Lcp1", "Lrrc63")	c(-5230, -221)
chr7:102101684-102102880	5	0.000218057431722904	0.00277671918170014	Art1, Art5	cg44932174_BC21,cg44932175_BC11,cg44932183_TC21,cg44932188_BC21,cg44932190_BC21	chr7	102101684	102102880	c("Art1", "Chrna10")	c(539, 14431)
chr8:70596259-70597053	5	0.000248022861270791	0.0307860690025538	Isyna1	cg45813787_TC21,cg45813789_TC21,cg45813814_BC21,cg45813816_TC21,cg45813824_TC21	chr8	70596259	70597053	c("Isyna1", "Ssbp4")	c(2175, 11658)
chr8:69893979-69894574	5	0.000281943960019772	6.5270278678798e-05	Yjefn3, Ndufa13	cg45803981_BC21,cg45803985_BC21,cg45803993_TC21,cg45803994_TC21,cg45804003_BC21	chr8	69893979	69894574	c("Tssk6", "Yjefn3")	c(-7908, -301)
chr4:41769281-41773984	200	0.000287625993941376	-0.00223414609193859	Il11ra1, Ccl27a	cg40796072_BC11,cg40796072_BC21,cg40796072_BO11,cg40796072_TC11,cg40796072_TC21,cg40796075_TC11,cg40796075_TC21,cg40796077_BC21,cg40796077_TO11,cg40796077_TO21,cg40796079_TO21,cg40796080_BC11,cg40796080_TC11,cg40796080_TC21,cg40796080_TO11,cg40796081_BC11,cg40796081_BC21,cg40796081_BO21,cg40796081_TC21,cg40796085_BC11,cg40796085_BC21,cg40796085_BO21,cg40796085_TC11,cg40796085_TC21,cg40796085_TO11…	chr4	41769281	41773984	c("Gm21541", "Il11ra1")	c(-131978, 11436)
chr11:100859046-100859719	5	0.000287751078232826	-0.145242754346441	Stat5a	cg30041280_BC21,cg30041282_TC21,cg30041288_TC21,cg30041289_TC21,cg30041290_TC21	chr11	100859046	100859719	c("Stat5b", "Stat5a")	c(-36854, -1102)
chr2:61803594-61804475	5	0.000298079856160238	0.206859674416051	Tbr1	cg38451210_BC21,cg38451224_BC21,cg38451227_BC11,cg38451233_TC21,cg38451239_TC21	chr2	61803594	61804475	c("Tbr1", "Psmd14")	c(-419, 92340)
chr1:152790390-152790621	5	0.000315511566364123	-0.0777374812910011	NA	cg37614519_BC21,cg37614522_TC21,cg37614523_TC21,cg37614525_TC11,cg37614526_TC21	chr1	152790390	152790621	c("Ncf2", "Arpc5")	c(-9689, 23963)
chr12:65225431-65226660	7	0.000358193113667287	0.101993973991839	Wdr20rt	cg30725629_BC11,cg30725631_TC21,cg30725634_TC21,cg30725639_TC11,cg30725655_BC11,cg30725658_BC21,cg30725680_TC21	chr12	65225431	65226660	c("Wdr20rt", "Rpl10l")	c(528, 1058356)
chr6:48024691-48026048	6	0.000363309734348844	0.573382657626514	Zfp777	cg43384616_TC21,cg43384618_TC11,cg43384649_TC21,cg43384651_TC21,cg43384661_TC11,cg43384684_TC21	chr6	48024691	48026048	c("Zfp777", "Zfp956")	c(22745, 71979)
chr19:45014397-45015556	6	0.000367165825170923	0.095770932086816	Lzts2	cg36440749_BC21,cg36440751_BC21,cg36440754_BC21,cg36440756_BC21,cg36440785_BC21,cg36440793_TC21	chr19	45014397	45015556	c("Lzts2", "Twnk")	c(-200, 8418)
chr4:41964622-41965618	23	0.000380192926575418	-0.00900600364156187	NA	cg40797914_BO11,cg40797914_BO21,cg40797916_TC21,cg40797916_TO11,cg40797916_TO21,cg40797917_BC21,cg40797917_BO21,cg40797917_TC11,cg40797917_TC21,cg40797918_BC11,cg40797918_BC21,cg40797918_BO11,cg40797918_BO21,cg40797918_TO11,cg40797918_TO21,cg40797919_TO11,cg40797919_TO21,cg40797921_BC11,cg40797921_BC21,cg40797921_BO11,cg40797921_BO21,cg40797921_TO11,cg40797921_TO21	chr4	41964622	41965618	c("Fam205a4", "Gm21541")	c(-938, 61510)
chr17:65883731-65884459	5	0.000382478982189327	-0.0419942540794284	Ralbp1	cg35124696_TC21,cg35124704_TC21,cg35124707_BC11,cg35124725_BC21,cg35124729_BC21	chr17	65883731	65884459	c("Ralbp1", "Ppp4r1")	c(1660, 100740)
chr15:50889184-50889976	5	0.000384457907648321	0.0862885782874349	Trps1	cg33324730_BC21,cg33324731_BC21,cg33324762_BC21,cg33324774_BC21,cg33324775_TC21	chr15	50889184	50889976	c("Trps1", "Eif3h")	c(-531, 975901)
chr9:61668827-61669065	5	0.000392084970089716	0.110013624233871	NA	cg46839591_BC21,cg46839594_TC21,cg46839595_BC21,cg46839596_BC21,cg46839597_TC11	chr9	61668827	61669065	c("Rplp1", "Tle3")	c(245596, 295561)
chr7:6728458-6729684	13	0.000400469991067533	0.0830865504001685	Peg3	cg44211851_TC21,cg44211856_TC21,cg44211857_BC21,cg44211860_TC11,cg44211864_TC21,cg44211871_TC21,cg44211876_TC21,cg44211877_TC21,cg44211878_BC21,cg44211880_BC21,cg44211890_BC21,cg44211892_BC21,cg44211895_TC11	chr7	6728458	6729684	c("Zim1", "Peg3")	c(-32621, 1350)
chr7:45920673-45921298	5	0.000450645500065599	-0.0224452877743327	Emp3	cg44528737_TC21,cg44528740_BC21,cg44528742_BC21,cg44528744_TC21,cg44528747_TC21	chr7	45920673	45921298	c("Ccdc114", "Emp3")	c(-7413, -134)
chr2:58484010-58484836	5	0.000468927597538598	-0.0797997906637987	Acvr1	cg38419488_TC11,cg38419493_BC21,cg38419494_TC21,cg38419495_TC21,cg38419497_BC21	chr2	58484010	58484836	c("Acvr1c", "Acvr1")	c(-126528, 82403)
chr13:95961238-95961458	5	0.00047808806411846	0.182879479437454	Sv2c	cg31935895_BC21,cg31935901_BC21,cg31935902_BC11,cg31935908_BC21,cg31935910_BC21	chr13	95961238	95961458	c("Gm17190", "Iqgap2")	c(-120810, -69426)
chr7:130692059-130692931	5	0.000485629825404579	0.187490578147188	Tacc2, Fgfr2	cg45166604_BC21,cg45166610_BC11,cg45166618_TC11,cg45166643_BC11,cg45166644_TC11	chr7	130692059	130692931	c("Btbd16", "Tacc2")	c(-81574, 115011)
chr4:41700148-41701077	64	0.000489875871494067	0.0280463393298023	Il11ra1	cg40794893_BC11,cg40794893_BC21,cg40794893_BO11,cg40794893_BO21,cg40794893_TC11,cg40794893_TC21,cg40794893_TO11,cg40794893_TO21,cg40794894_BC11,cg40794894_BC21,cg40794894_BO21,cg40794894_TC11,cg40794894_TC21,cg40794894_TO11,cg40794894_TO21,cg40794895_BC11,cg40794895_BC21,cg40794895_TC21,cg40794895_TO11,cg40794895_TO21,cg40794896_BO11,cg40794896_BO21,cg40794896_TO11,cg40794896_TO21,cg40794897_BC11…	chr4	41700148	41701077	c("Cntfr", "Rpp25l")	c(-5170, 12922)
chr10:69269987-69270822	5	0.000540504990204264	-0.240762242877925	Rhobtb1	cg28605350_BC21,cg28605351_TC11,cg28605361_TC11,cg28605362_BC11,cg28605389_BC21	chr10	69269987	69270822	c("Rhobtb1", "Cdk1")	c(57210, 82534)
chr2:84473772-84474377	5	0.00059495239131403	0.150127544047183	Tfpi	cg38632600_TC21,cg38632601_BC21,cg38632602_BC21,cg38632610_TC21,cg38632614_BC11	chr2	84473772	84474377	c("Calcrl", "Tfpi")	c(-48663, 1206)
chr2:32614883-32615828	5	0.000613045255912804	0.159385610198859	St6galnac6	cg38246868_TC21,cg38246878_TC21,cg38246889_TC21,cg38246896_TC21,cg38246899_BC11	chr2	32614883	32615828	c("Ak1", "St6galnac6")	c(-14149, 8329)
chr2:174284886-174286337	15	0.000624378095051423	0.0553664590178787	Gnas, Gnasas1	cg39382234_BC21,cg39382238_BC21,cg39382283_TC21,cg39382290_BC11,cg39382292_BC21,cg39382293_TC21,cg39382297_BC21,cg39382298_TC21,cg39382299_TC21,cg39382300_BC21,cg39382301_TC21,cg39382302_BC21,cg39382303_TC21,cg39382306_BC21,cg39382326_BC21	chr2	174284886	174286337	c("Gnas", "Npepl1")	c(-12248, 175262)
chr5:92682892-92683705	7	0.000756491840665602	0.166721322549814	Shroom3	cg42422075_TC21,cg42422085_TC21,cg42422087_BC11,cg42422105_BC21,cg42422106_BC21,cg42422107_BC21,cg42422121_TC21	chr5	92682892	92683705	c("Ccdc158", "Shroom3")	c(-8173, -137)
chr3:138066678-138067411	5	0.000850300690112438	0.0153315049272392	1110002E22Rik, Gm5105	cg40390056_TC21,cg40390069_TC21,cg40390076_TC21,cg40390077_TC21,cg40390078_TC11	chr3	138066678	138067411	c("Gm5105", "1110002E22Rik")	c(344, 1992)
chr19:59468541-59469504	5	0.000865722822737548	0.170687397382143	NA	cg36590732_TC21,cg36590743_BC21,cg36590759_TC21,cg36590761_TC11,cg36590774_BC21	chr19	59468541	59469504	c("Emx2", "Rab11fip2")	c(10650, 474342)
chr10:57794255-57794878	8	0.000877021522528241	-0.0391549144862919	Smpdl3a	cg28495243_TC21,cg28495245_TC21,cg28495246_TC21,cg28495247_TC21,cg28495253_BC21,cg28495256_BC21,cg28495272_BC11,cg28495273_BC21	chr10	57794255	57794878	c("Smpdl3a", "AW822073")	c(192, 430364)
chr10:22190845-22191630	7	0.000911053354252908	-0.138929375316441	Raet1e, H60b, Gm26740	cg28261276_TC21,cg28261280_TO21,cg28261292_TC21,cg28261293_TC21,cg28261294_TC21,cg28261296_BC21,cg28261298_TC21	chr10	22190845	22191630	c("H60b", "Raet1e")	c(-82109, 32668)
chr17:34627603-34629627	10	0.000955829087889251	-0.119740257602078	Prrt1, Ppt2	cg34866866_BC11,cg34866866_BO11,cg34866866_BO21,cg34866870_BC21,cg34866888_BC11,cg34866891_BC21,cg34866905_TC21,cg34866908_BC21,cg34866920_BC21,cg34866930_TC21	chr17	34627603	34629627	c("Ppt2", "Prrt1")	c(-1467, -918)
chr7:144238458-144240057	5	0.000970524256344084	0.126115705105665	Shank2	cg45299551_BC21,cg45299566_BC21,cg45299569_TC21,cg45299572_BC21,cg45299581_BC11	chr7	144238458	144240057	c("Shank2", "Cttn")	c(63728, 231752)
chr2:71528216-71528865	7	0.000989393406225739	-0.0680413004553962	Dlx1, Dlx1as	cg38524548_TC21,cg38524549_TC21,cg24228707_BC21,cg38524553_TC21,cg38524558_TC21,cg38524569_BC11,cg38524570_TC11	chr2	71528216	71528865	c("Dlx1", "Dlx2")	c(427, 18214)
chr2:157566369-157566761	6	0.000995615973289481	0.194313597020028	Blcap	cg39177656_BC11,cg39177657_BC11,cg39177666_TC11,cg39177671_BC21,cg39177675_BC21,cg39177676_BC21	chr2	157566369	157566761	c("Ctnnbl1", "Blcap")	c(-170836, -204)
chr1:72582810-72583434	5	0.00101806866850996	-0.000697705849049318	Smarcal1	cg37070455_TC21,cg37070471_BC21,cg37070472_TC21,cg37070475_TC11,cg37070476_BC21	chr1	72582810	72583434	c("March4", "Smarcal1")	c(-46192, -129)
chr4:42773970-42774401	5	0.00106037311625064	-0.072916607278263	4930578G10Rik, Ccl21a	cg40799854_TO11,cg40799854_TO21,cg40799858_BC11,cg40799858_BO11,cg40799858_BO21	chr4	42773970	42774401	c("Ccl21a", "Fam205a1")	c(-192, 79703)
chr8:105307691-105308326	6	0.0011869054934094	-0.0474232857062473	Elmo3, Gm27320	cg46096247_TC21,cg46096248_BC21,cg46096249_BC21,cg46096261_TC21,cg46096263_TC21,cg46096264_TC11	chr8	105307691	105308326	c("Elmo3", "Lrrc29")	c(2399, 18268)
chr3:36065949-36066403	5	0.00128381842336821	0.117586057322026	Acad9	cg39646365_BC21,cg39646372_TC21,cg39646375_TC11,cg39646378_BC21,cg39646406_BC21	chr3	36065949	36066403	c("D3Ertd254e", "Acad9")	c(-84841, 197)
chr4:41800704-41801072	11	0.00130233890552022	0.00772838783068376	NA	cg40796450_BC11,cg40796450_BC21,cg40796450_BO21,cg40796450_TC11,cg40796450_TC21,cg40796457_BC11,cg40796457_BC21,cg40796457_TC11,cg40796457_TC21,cg40796457_TO11,cg40796457_TO21	chr4	41800704	41801072	c("Gm21541", "Il11ra1")	c(-102722, 40692)
chr3:95588678-95589061	5	0.00133429404258916	0.126727961378284	Golph3l, Gm42671	cg40053202_BC21,cg40053206_BC21,cg40053208_TC21,cg40053209_BC21,cg40053212_BC21	chr3	95588678	95589061	c("Golph3l", "Hormad1")	c(-65, 29191)
chr3:103020398-103021235	5	0.00138486926567504	0.102711643539761	Csde1	cg40124700_TC21,cg40124702_TC11,cg40124724_BC11,cg40124727_TC21,cg40124762_BC21	chr3	103020398	103021235	c("Nras", "Csde1")	c(-37469, 390)
chr18:80206898-80207335	5	0.0013905864340618	-0.0607412731092038	Gm16286, Txnl4a	cg35983170_BC11,cg35983171_TC11,cg35983201_TC21,cg35983202_TC21,cg35983203_BC21	chr18	80206898	80207335	c("Gm16286", "Hsbp1l1")	c(221, 39986)
chr1:134234477-134235395	6	0.00139883707055741	0.0654071746947135	Adora1	cg37490350_BC11,cg37490373_TC21,cg37490375_TC21,cg37490384_BC21,cg37490390_TC21,cg37490391_BC21	chr1	134234477	134235395	c("Adora1", "Mybph")	c(495, 41479)
chr11:49213978-49215586	7	0.00142811022577443	0.243776360103832	Zfp62	cg29500343_BC11,cg29500346_BC11,cg29500346_BO11,cg29500346_BO21,cg29500348_TC21,cg29500349_TC11,cg29500355_TC11	chr11	49213978	49215586	c("Mgat1", "Zfp62")	c(-29409, 11284)
chr12:109532280-109533944	12	0.00144067301319951	0.0715705399652633	Gm27528, Gm27528	cg31119545_TC21,cg31119546_BC21,cg31119547_TC21,cg31119548_BC21,cg31119555_BC21,cg31119556_BC21,cg31119561_TC21,cg31119562_TC21,cg31119563_BC21,cg31119564_BC21,cg31119565_BC21,cg31119567_TC21	chr12	109532280	109533944	c("Rtl1", "Dlk1")	c(67218, 80263)
chr11:101552086-101552947	7	0.00155328090305291	0.0161376288712802	Nbr1	cg30051255_TC11,cg30051263_BC11,cg30051273_BC21,cg30051276_BC11,cg30051288_BC21,cg30051292_BC21,cg30051300_BC21	chr11	101552086	101552947	c("Tmem106a", "Nbr1")	c(-29726, 367)
chr10:18407662-18408202	5	0.00162480214066775	0.0204501428508169	Nhsl1	cg28224521_TC21,cg28224522_BC21,cg28224523_TC11,cg28224526_BC11,cg28224536_BC21	chr10	18407662	18408202	c("Nhsl1", "Hebp2")	c(257, 138144)
chr10:78574433-78575027	8	0.00202533985577347	0.150474614822752	Ilvbl	cg28696736_TC21,cg28696743_TC11,cg28696744_TC21,cg28696745_BC21,cg28696762_BC21,cg28696765_TC11,cg28696766_BC21,cg28696769_BC21	chr10	78574433	78575027	c("Ilvbl", "Syde1")	c(230, 17234)
chr14:25378649-25379666	5	0.00206781669770792	0.035720416135661	Zmiz1os1, Gm26660	cg32282900_TC21,cg32282902_BC21,cg32282911_BC11,cg32282923_BC21,cg32282924_TC21	chr14	25378649	25379666	c("Zmiz1", "Rps24")	c(-80067, 888439)
chr16:23983156-23983497	5	0.00208130985918984	-0.0819078353173196	Bcl6	cg34018398_BC21,cg34018399_TC11,cg34018401_BC11,cg34018410_BC21,cg34018418_TC21	chr16	23983156	23983497	c("Rtp2", "Bcl6")	c(-52539, 5526)
chr18:20001878-20002337	5	0.00219774207111146	0.148797011902153	Dsc3	cg35485013_TC11,cg35485018_BC21,cg35485027_TC21,cg35485039_TC21,cg35485040_BC21	chr18	20001878	20002337	c("Dsc3", "Dsc2")	c(-152, 57371)
chr9:66877673-66877712	7	0.00234744026300383	-0.0986243714176718	Rab8b	cg46894224_BC11,cg46894224_BC21,cg46894224_TO11,cg46894224_TO21,cg46894226_BO11,cg46894226_TC11,cg46894226_TC21	chr9	66877673	66877712	c("Aph1c", "Rab8b")	c(-42966, 41995)
chr12:80643369-80644938	10	0.00249931678222867	0.134443128018638	Slc39a9, Erh	cg30858134_TC21,cg30858185_TC21,cg30858186_BC21,cg30858187_BC21,cg30858193_TC11,cg30858205_BC11,cg30858206_BC21,cg30858209_TC21,cg30858210_BC21,cg30858232_BC21	chr12	80643369	80644938	c("Erh", "Slc39a9")	c(-321, -86)
chr5:132543954-132544662	6	0.00251826236424289	-0.080905600617115	Gm28616	cg42860476_TC21,cg42860498_BC21,cg42860499_TC11,cg42860507_BC11,cg42860510_BC11,cg42860515_TC21	chr5	132543954	132544662	c("Gatsl2", "Auts2")	c(-1555403, -1067284)
chr8:60954753-60954925	5	0.00285981477952053	-0.235008949956601	Clcn3	cg45747659_TC21,cg45747661_TC21,cg45747663_BC11,cg45747664_TC21,cg45747665_BC11	chr8	60954753	60954925	c("Clcn3", "Hpf1")	c(28400, 64388)
chr10:78519781-78520462	7	0.00297960158269028	-0.098059795053502	Olfr1358, Gm47944	cg28696370_BC21,cg28696376_BC21,cg28696378_TC21,cg28696379_BC21,cg28696380_BC21,cg28696390_BC21,cg28696391_BC21	chr10	78519781	78520462	c("Pdxk", "Ilvbl")	c(-55146, -54379)
chr16:55934429-55934868	5	0.00299239504097372	0.252432249495656	Cep97	cg34256940_TC21,cg34256941_BC21,cg34256960_BC21,cg34256962_BC21,cg34256963_TC21	chr16	55934429	55934868	c("Nxpe3", "Cep97")	c(-39369, 207)
chr11:82870805-82872484	5	0.00302141523529318	0.0265242803865563	Rffl	cg29845505_BC21,cg29845563_BC11,cg29845567_TC11,cg29845569_TC21,cg29845583_BC11	chr11	82870805	82872484	c("Rffl", "Rad51d")	c(-434, 18970)
chr14:55014945-55015372	5	0.00309482171079493	0.0204432948160055	NA	cg32504772_TC11,cg32504778_TC21,cg32504779_TC21,cg32504793_BC21,cg32504794_TC11	chr14	55014945	55015372	c("Myh7", "Ngdn")	c(-20532, -296)
chr17:25780409-25781228	5	0.00337717406621635	0.124578819232846	Ciao3, Mir6966, Haghl	cg34750285_TC21,cg34750286_TC21,cg34750287_BC21,cg34750288_TC11,cg34750297_BC21	chr17	25780409	25781228	c("Haghl", "Narfl")	c(4855, 7042)
chr15:76911150-76911962	6	0.00339854759087411	0.0465936944161848	Zfp647	cg33518845_BC11,cg33518886_TC21,cg33518890_TC21,cg33518894_BC21,cg33518895_TC21,cg33518897_TC21	chr15	76911150	76911962	c("Zfp647", "Rpl8")	c(6454, 7485)
chr14:99294578-99295325	5	0.00343213991113738	-0.0269662979922369	NA	cg32832029_BC21,cg32832030_BC21,cg32832036_TC21,cg32832038_BC21,cg32832043_TC21	chr14	99294578	99295325	c("Dis3", "Klf5")	c(-195181, -3740)
chr9:21926775-21927960	6	0.00345522899812861	0.126625171212102	Ccdc159, Tmem205	cg46499438_BC21,cg46499445_BC11,cg46499457_BC21,cg46499468_BC21,cg46499471_BC21,cg46499476_TC21	chr9	21926775	21927960	c("Rab3d", "Ccdc159")	c(-9228, -129)
chr17:57247533-57247894	5	0.00351368577280252	0.224544584324332	Gpr108	cg35066561_TC21,cg35066569_TC21,cg35066575_BC21,cg35066579_BC21,cg35066581_TC21	chr17	57247533	57247894	c("Trip10", "Gpr108")	c(-1742, -72)
chr5:31192835-31193884	7	0.00373699997131973	0.18595389247217	Snx17, Eif2b4	cg41990479_BC21,cg41990495_BC21,cg41990509_BC11,cg41990520_BC21,cg41990522_BC21,cg41990550_BC11,cg41990553_BC21	chr5	31192835	31193884	c("Snx17", "Zfp513")	c(132, 8944)
chr7:110061014-110061743	5	0.00395190563301079	0.281572385789049	Zfp143, 1600010M07Rik, AA474408	cg44979872_BC21,cg44979890_TC21,cg44979891_BC21,cg44979911_TC21,cg44979917_BC11	chr7	110061014	110061743	c("Wee1", "Zfp143")	c(-60668, 161)
chr1:192800066-192800708	5	0.00441288548552992	0.016308514792149	NA	cg37980495_BC21,cg37980496_BC21,cg37980503_BC21,cg37980505_TC21,cg37980506_TC11	chr1	192800066	192800708	c("Hhat", "Sertad4")	c(-29164, 55369)
chr4:123116047-123116672	5	0.00444775228497464	0.199511323837299	Bmp8b, Oxct2b, Gm17244	cg41378081_BC21,cg41378089_BC21,cg41378102_TO21,cg41378105_TC21,cg41378125_BO21	chr4	123116047	123116672	c("Oxct2b", "Ppie")	c(93, 23592)
chr9:108002342-108002610	5	0.00472172982800654	0.0751458173439547	Gm20662, Ip6k1, 4930535L15Rik	cg47235013_TC21,cg47235018_BC21,cg47235019_BC11,cg47235023_TC11,cg47235029_BC21	chr9	108002342	108002610	c("Ip6k1", "Cdhr4")	c(-25, 9979)
chr13:63239975-63241055	6	0.00481926443156444	0.103501769472056	Aopep	cg31717342_BC21,cg31717360_TC21,cg31717369_TC21,cg31717372_TC11,cg31717393_TC21,cg31717395_TC21	chr13	63239975	63241055	c("Fbp1", "Fancc")	c(-352233, 191210)
chr19:58454886-58455457	9	0.00499058928410658	0.10243720347368	Gfra1	cg36579757_BC21,cg36579759_TC21,cg36579763_BC21,cg36579777_TC21,cg36579782_TC21,cg36579784_BC11,cg36579786_BC11,cg36579790_BC21,cg36579791_BC11	chr19	58454886	58455457	c("Gfra1", "Atrnl1")	c(227, 844137)
chr11:102407348-102407975	5	0.00502490986306882	0.24559593556829	Slc25a39	cg30064214_TC11,cg30064275_TC11,cg30064281_TC21,cg30064285_TC11,cg30064286_BC21	chr11	102407348	102407975	c("Grn", "Slc25a39")	c(-22654, -117)
chr5:30466042-30466583	5	0.00507003573555493	0.231694209732762	Fam166c	cg41980889_BC11,cg41980890_BC21,cg41980891_TC21,cg41980901_TC21,cg41980912_TC21	chr5	30466042	30466583	c("1700001C02Rik", "Cib4")	c(253, 79524)
chr2:119972224-119973049	5	0.00595649910272032	-0.209950666657089	Mapkbp1	cg38870811_BC11,cg38870853_TC21,cg38870854_TC21,cg38870855_TC21,cg38870858_TC21	chr2	119972224	119973049	c("Mapkbp1", "Mga")	c(-63, 75408)
chr1:138619947-138620741	5	0.00645412607478694	0.0206949084930096	Nek7	cg37535331_TC21,cg37535332_TC11,cg37535337_TC11,cg37535338_BC21,cg37535351_BC21	chr1	138619947	138620741	c("Nek7", "Lhx9")	c(-595, 222085)
chr17:6311184-6311821	16	0.00669910462683211	-0.0199385608644477	Dynlt1a	cg34593130_BO11,cg34593130_TC11,cg34593130_TO11,cg34593131_BC11,cg34593131_BO11,cg34593131_TO11,cg34593135_BC11,cg34593135_BO11,cg34593135_TC11,cg34593135_TO11,cg34593136_BC11,cg34593136_BO11,cg34593136_TC11,cg34593136_TC21,cg34593136_TO11,cg34593140_TC21	chr17	6311184	6311821	c("Dynlt1a", "Tmem181a")	c(5972, 41032)
chr16:20604540-20605109	5	0.00698352075493732	0.0713166253845294	Vwa5b2	cg33984697_TC21,cg33984698_TC21,cg33984699_BC21,cg33984708_BC21,cg33984713_TC21	chr16	20604540	20605109	c("Alg3", "Vwa5b2")	c(5944, 15242)
chr11:12025124-12025821	5	0.00708604158619678	0.0632376209122718	Grb10	cg29252895_TC21,cg29252898_BC21,cg29252903_BC11,cg29252928_TC21,cg29252933_BC21	chr11	12025124	12025821	c("Ddc", "Grb10")	c(-127328, 11929)
chr12:110498078-110498603	5	0.00714461605681929	-0.18108336968669	Ppp2r5c	cg31131485_BC21,cg31131489_BC21,cg31131490_TC21,cg31131498_TC11,cg31131502_BC21	chr12	110498078	110498603	c("Dync1h1", "Ppp2r5c")	c(-103112, 12481)
chr17:31519871-31520189	6	0.00800210590070589	0.071276511216389	Ndufv3, Wdr4	cg34832464_BC21,cg34832465_TC21,cg34832479_BC11,cg34832483_BC21,cg34832484_BC21,cg34832485_TC11	chr17	31519871	31520189	c("Wdr4", "Ndufv3")	c(-7279, -128)
chr4:41804880-41805311	17	0.00805691800690712	-0.0427689728291074	NA	cg40796517_TO21,cg40796518_TO11,cg40796518_TO21,cg40796519_BO11,cg40796519_BO21,cg40796520_BC11,cg40796520_BC21,cg40796520_TO11,cg40796520_TO21,cg40796521_BC11,cg40796521_BC21,cg40796521_BO11,cg40796521_BO21,cg40796521_TO11,cg40796521_TO21,cg40796522_BO21,cg40796522_TC21	chr4	41804880	41805311	c("Gm21541", "Il11ra1")	c(-98515, 44899)
chr7:3703874-3704323	6	0.008534615188023	-0.0935059324386677	Rps9	cg44186112_BC21,cg44186124_TC11,cg44186134_BC21,cg44186141_TC11,cg44186142_BC21,cg44186143_BC21	chr7	3703874	3704323	c("Rps9", "Pirb")	c(46, 16284)
chr13:95604150-95604462	5	0.00858694101278847	0.0589278737593706	F2r	cg31931880_TC11,cg31931883_BC11,cg31931886_BC21,cg31931897_TC21,cg31931898_TC21	chr13	95604150	95604462	c("F2rl1", "F2r")	c(-79079, 14181)
chr13:98573334-98574111	6	0.00861183382919495	0.177622967304861	NA	cg31963199_TC21,cg31963209_BC11,cg31963221_BC21,cg31963231_TC21,cg31963235_BC21,cg31963236_BC21	chr13	98573334	98574111	c("Gm10320", "Tmem174")	c(-81721, 63688)
chr7:142661250-142661540	5	0.00888499224741356	0.0037931998200251	Igf2os, Igf2, Gm49394	cg45286052_TC21,cg45286058_BC21,cg45286060_BC21,cg45286064_BC21,cg45286065_TC11	chr7	142661250	142661540	c("Igf2", "Ins2")	c(-1906, 81986)
chr11:118427772-118428623	6	0.00924420006315381	-0.0788548604659611	C1qtnf1	cg30259460_BC21,cg30259461_BC21,cg30259465_TC21,cg30259467_TC21,cg30259476_TC11,cg30259477_TC11	chr11	118427772	118428623	c("Cant1", "C1qtnf1")	c(-9174, -302)
chr3:152092422-152093259	9	0.00939479909654909	-0.815501888645977	NA	cg40502223_BC21,cg40502226_BC21,cg40502229_TC21,cg40502230_BC21,cg40502235_TC21,cg40502254_BC11,cg40502256_BC21,cg40502259_TC11,cg40502260_BC11	chr3	152092422	152093259	c("Ptgfr", "Gipc2")	c(-255210, 73390)
chr4:41904361-41904748	27	0.00941458465037623	0.0106084038448722	Ccl21d, Gm13307	cg40797433_BO11,cg40797433_BO21,cg40797433_TC11,cg40797433_TC21,cg40797433_TO11,cg40797433_TO21,cg40797434_BO11,cg40797435_BC11,cg40797435_BC21,cg40797435_TC11,cg40797435_TC21,cg40797435_TO11,cg40797435_TO21,cg40797436_BO11,cg40797436_BO21,cg40797436_TC21,cg40797437_BO11,cg40797437_BO21,cg40797438_BC11,cg40797438_BC21,cg40797439_BC21,cg40797439_BO11,cg40797439_BO21,cg40797439_TO11,cg40797439_TO21…	chr4	41904361	41904748	c("Fam205a4", "Gm21541")	c(-61504, 944)
chr16:91464181-91465248	6	0.00970294895874056	0.0275106768483265	A930006K02Rik, Gm49626, Gm49625	cg34487798_BC21,cg34487801_BC21,cg34487802_TC21,cg34487813_TC21,cg34487814_BC21,cg34487839_TC21	chr16	91464181	91465248	c("Ifnar1", "Il10rb")	c(-20524, 58479)
chr11:117781018-117782737	6	0.00979731597116689	0.231556944016256	Tmc8, Tmc6	cg30249254_BC21,cg30249255_BC21,cg30249274_BC21,cg30249275_TC21,cg30249295_BC21,cg30249301_TC21	chr11	117781018	117782737	c("Tmc6", "Tmc8")	c(-1238, -781)
chr7:132808154-132808762	5	0.00984052512541532	0.0272385676858592	Fgfr2, Fam53b	cg45188344_TC21,cg45188346_TC21,cg45188347_TC21,cg45188348_TC21,cg45188349_BC11	chr7	132808154	132808762	c("Fam53b", "Lhpp")	c(5070, 197819)
chr3:96221109-96221972	6	0.010103114731126	-0.0349341739539356	H2bc21	cg40060855_BC21,cg40060856_TC21,cg40060865_BC21,cg40060866_BC11,cg40060880_TC11,cg40060890_BC21	chr3	96221109	96221972	c("Hist2h2be", "Hist2h3c2")	c(421, 17587)
chr17:33649755-33650126	7	0.0102288749828271	0.0603369032220228	Hnrnpm	cg34853618_TC21,cg34853623_TC21,cg34853627_TC11,cg34853630_TC21,cg34853633_TC21,cg34853639_TC11,cg34853641_TC21	chr17	33649755	33650126	c("Pram1", "Hnrnpm")	c(11884, 36920)
chr4:41794705-41795324	28	0.0109972070789464	-0.0119006407527554	NA	cg40796395_BO11,cg40796395_BO21,cg40796395_TC11,cg40796395_TC21,cg40796396_BC11,cg40796396_BC21,cg40796396_TO11,cg40796396_TO21,cg40796397_BC11,cg40796398_BO11,cg40796398_BO21,cg40796398_TC11,cg40796398_TC21,cg40796399_TO11,cg40796399_TO21,cg40796401_BC11,cg40796401_BC21,cg40796401_BO21,cg40796401_TC11,cg40796401_TC21,cg40796402_TO11,cg40796402_TO21,cg40796403_TO11,cg40796403_TO21,cg40796404_BC11…	chr4	41794705	41795324	c("Gm21541", "Il11ra1")	c(-108596, 34818)
chr19:44649531-44649965	5	0.0110669077586735	0.216841470783699	NA	cg36435449_TC21,cg36435451_BC21,cg36435452_BC21,cg36435457_BC21,cg36435466_TC21	chr19	44649531	44649965	c("Pax2", "Hif1an")	c(-106297, 86898)
chr2:109675918-109676150	5	0.0113240133044835	-0.00607982348994511	Bdnf, Gm45346	cg38795349_TC21,cg38795350_BC21,cg38795355_TC11,cg38795359_TC11,cg38795360_TC11	chr2	109675918	109676150	c("Lin7c", "Bdnf")	c(-214819, 1334)
chr7:3727328-3727665	11	0.0114921748213045	0.0350425331605837	NA	cg44186349_BC11,cg44186349_BC21,cg44186349_TC11,cg44186349_TC21,cg44186351_TC21,cg44186352_BC11,cg44186352_BC21,cg44186352_BO11,cg44186352_BO21,cg44186352_TO11,cg44186352_TO21	chr7	3727328	3727665	c("Pirb", "Gm15448")	c(-7114, 98154)
chr2:168893990-168894430	6	0.011677241842678	-0.418756972548065	Zfp64	cg39313065_BC11,cg39313076_TC11,cg39313077_TC21,cg39313085_TC11,cg39313088_BC11,cg39313092_BC11	chr2	168893990	168894430	c("Sall4", "Zfp64")	c(-127009, 61062)
chr18:37020220-37021463	5	0.0122988015419225	0.327536742179819	Pcdha1, Pcdha2, Pcdha3, Pcdha4, Gm42416, Pcdha5, Pcdha6, Gm37013, Pcdha7, Gm37388, Pcdha8, Pcdha9, Pcdha11, Pcdha11, Pcdha12, Gm10545	cg35609338_BC21,cg35609367_TC11,cg35609376_TC21,cg35609377_TC21,cg35609396_BC21	chr18	37020220	37021463	c("Pcdhac1", "Pcdha12")	c(-69172, 692)
chr3:89433391-89434398	5	0.0125416633470851	0.093712034380374	Pygo2	cg40007675_TC21,cg40007679_TC21,cg40007683_BC21,cg40007684_TC21,cg40007687_TC21	chr3	89433391	89434398	c("Pbxip1", "Pygo2")	c(-2812, 3633)
chr10:39133813-39134252	7	0.0130520094675473	0.124812676961036	Tube1, Fam229b	cg28364702_TC21,cg28364705_BC21,cg28364706_BC21,cg28364707_BC11,cg28364708_TC21,cg28364714_BC11,cg28364735_TC11	chr10	39133813	39134252	c("Tube1", "Wisp3")	c(9, 29762)
chr7:3725117-3725172	10	0.0134116597674728	-0.167354982085347	NA	cg44186332_BC11,cg44186332_BC21,cg44186332_BO11,cg44186332_BO21,cg44186332_TC11,cg44186332_TC21,cg44186333_BO11,cg44186333_BO21,cg44186333_TC11,cg44186333_TC21	chr7	3725117	3725172	c("Pirb", "Gm15448")	c(-4762, 100506)
chr7:12422176-12422884	5	0.0142097438062199	-0.138336571142811	Zfp551	cg44236081_BC21,cg44236086_TC11,cg44236092_BC21,cg44236096_TC11,cg44236109_BC21	chr7	12422176	12422884	c("Vmn1r84", "Zfp551")	c(-59766, 221)
chr11:78536203-78536814	5	0.0143230956862953	0.113971692675914	Ift20, Tnfaip1	cg29802614_BC21,cg29802629_BC21,cg29802631_BC21,cg29802633_TC21,cg29802661_BC21	chr11	78536203	78536814	c("Ift20", "Tmem97")	c(147, 14269)
chr13:99900853-99901384	5	0.0153675795225574	-0.187446989949463	Cartpt	cg31977777_BC11,cg31977786_BC21,cg31977787_TC21,cg31977791_BC21,cg31977792_BC21	chr13	99900853	99901384	c("Cartpt", "Mccc2")	c(-477, 114521)
chr4:130138481-130139405	5	0.0158740269733547	0.198477266503901	Hcrtr1	cg41467597_TC11,cg41467598_BC21,cg41467611_TC21,cg41467648_BC21,cg41467660_TC11	chr4	130138481	130139405	c("Hcrtr1", "Pef1")	c(416, 36385)
chr5:32784761-32785803	6	0.0168745843745122	0.0107114101248257	Pisd, Gm20671	cg42004378_TC21,cg42004394_TC21,cg42004400_BC11,cg42004433_BC21,cg42004434_BC21,cg42004435_BC21	chr5	32784761	32785803	c("Pisd", "Yes1")	c(364, 174098)
chr12:12724709-12725435	5	0.0169428974318312	-0.0441572628435727	3732407C23Rik	cg30378285_BC21,cg30378297_TC11,cg30378297_TO11,cg30378297_TO21,cg30378304_BC11	chr12	12724709	12725435	c("Mycn", "Fam49a")	c(216842, 462933)
chr7:105581334-105581820	5	0.0175809231581934	-0.0251262082580434	Apbb1	cg44952226_BC21,cg44952245_TC11,cg44952246_BC21,cg44952247_TC21,cg44952253_TC21	chr7	105581334	105581820	c("Apbb1", "Hpx")	c(-299, 18560)
chr9:37613313-37613836	6	0.0189166277484129	-0.00074307720413355	Siae, Spa17	cg46613462_BC21,cg46613468_TC21,cg46613477_TC11,cg46613478_TC11,cg46613493_TC21,cg46613499_BC11	chr9	37613313	37613836	c("Nrgn", "Siae")	c(-60670, -96)
chr9:85842144-85842634	5	0.0191834709789993	0.164862857909309	Tpbg, 9330154J02Rik	cg47043790_BC21,cg47043792_BC21,cg47043795_TC11,cg47043804_BC21,cg47043808_BC11	chr9	85842144	85842634	c("Tpbg", "Ube2cbp")	c(9, 622561)
chr7:3692715-3693283	5	0.0196953927373953	0.119817952846884	Tsen34, Mboat7	cg44185879_BC21,cg44185899_TC21,cg44185900_BC11,cg44185906_TC21,cg44185927_TC11	chr7	3692715	3693283	c("Tmc4", "Tsen34")	c(-15446, -376)
chr8:123442827-123443304	5	0.0207030882684762	0.20433666832489	Galnt2l, Def8	cg46323579_TC21,cg46323594_BC11,cg46323600_TC21,cg46323601_BC21,cg46323608_TC21	chr8	123442827	123443304	c("Afg3l1", "Def8")	c(-34838, 60)
chr5:149287194-149287672	7	0.0215115604790974	-0.0947866840221698	Alox5ap, Gm19719	cg43060012_TC21,cg43060013_BC21,cg43060015_BC21,cg43060016_BC21,cg43060017_TC21,cg43060027_TC11,cg43060035_BC21	chr5	149287194	149287672	c("Medag", "Alox5ap")	c(-124316, 22666)
chr11:96343722-96344401	5	0.02259082287815	0.217750330376085	Hoxb3, Hoxb3os	cg29979453_BC21,cg29979455_BC21,cg29979460_TC11,cg29979483_TC21,cg29979485_BC11	chr11	96343722	96344401	c("Hoxb2", "Hoxb3")	c(-7570, 20735)
chr4:41955301-41955974	25	0.0241011308054522	-0.0383757821732481	NA	cg40797885_BC11,cg40797885_BC21,cg40797885_BO11,cg40797885_BO21,cg40797885_TC21,cg40797885_TO11,cg40797885_TO21,cg40797886_TC11,cg40797886_TC21,cg40797887_BO11,cg40797887_BO21,cg40797887_TC11,cg40797887_TC21,cg40797887_TO11,cg40797887_TO21,cg40797889_BC21,cg40797889_BO21,cg40797889_TO11,cg40797889_TO21,cg40797890_TO11,cg40797890_TO21,cg40797891_BC11,cg40797891_BC21,cg40797891_BO11,cg40797891_BO21	chr4	41955301	41955974	c("Fam205a4", "Gm21541")	c(-10421, 52027)
chr2:32430583-32431127	6	0.0249979438861245	0.0704920138397075	Slc25a25	cg38244199_TC21,cg38244204_BC21,cg38244205_BC21,cg38244207_BC11,cg38244212_BC21,cg38244214_BC21	chr2	32430583	32431127	c("Naif1", "Ptges2")	c(-19602, 34959)
chr11:22973087-22973655	7	0.0254104019718377	0.119507164703362	Zrsr1, Commd1b, Commd1	cg29321561_BC21,cg29321563_BC11,cg29321564_TC21,cg29321579_BC21,cg29321580_TC21,cg29321583_BC11,cg29321587_BC21	chr11	22973087	22973655	c("Zrsr1", "Gm28048")	c(156, 8719)
chr7:80081875-80082472	8	0.0259519840439595	0.0280938777474814	Zfp710	cg44770136_TC21,cg44770139_TC11,cg44770141_TC21,cg44770144_TC11,cg44770145_TC21,cg44770145_TC22,cg44770150_TC11,cg44770163_TC21	chr7	80081875	80082472	c("Idh2", "Zfp710")	c(33219, 57359)
chr6:31218048-31219005	7	0.0259702615076019	0.0323488437152471	Lncpint	cg43269424_TC21,cg43269433_BC21,cg43269446_TC11,cg43269447_BC11,cg43269448_TC21,cg43269471_BC21,cg43269472_BC21	chr6	31218048	31219005	c("Klf14", "Mkln1")	c(-259448, -180209)
chr10:80315075-80315408	5	0.0263214559491355	0.131009175607602	Apc2	cg28718344_TC21,cg28718357_TC21,cg28718358_TC21,cg28718365_BC21,cg28718368_TC21	chr10	80315075	80315408	c("2310011J03Rik", "Apc2")	c(5296, 13421)
chr4:156254680-156255400	6	0.027551517139834	0.247727706582967	Gm47252, Samd11	cg41803818_TC21,cg41803820_BC11,cg41803830_TC21,cg41803836_TC21,cg41803838_BC21,cg41803839_TC21	chr4	156254680	156255400	c("Samd11", "Noc2l")	c(298, 19030)
chr7:19180903-19181582	5	0.0288579798741413	-0.0403527983781756	Eml2, Mir330	cg44285944_BC21,cg44285945_TC21,cg44285947_BC11,cg44285975_TC21,cg44285978_BC21	chr7	19180903	19181582	c("Gpr4", "Eml2")	c(-31296, 4821)
chr17:33940313-33940451	5	0.0336304577939816	0.222213137597752	Pfdn6	cg34857402_BC21,cg34857407_BC21,cg34857408_BC11,cg34857410_TC11,cg34857412_BC21	chr17	33940313	33940451	c("Wdr46", "Pfdn6")	c(-278, -39)
chr19:5050756-5050880	5	0.0344495785696541	-0.283742555887674	Rin1	cg36086630_TC21,cg36086631_BC21,cg36086632_BC11,cg36086633_TC21,cg36086634_TC11	chr19	5050756	5050880	c("Cd248", "Rin1")	c(-17260, 337)
chr6:30735508-30735981	6	0.0380245943731193	0.110165117942333	Mest, Gm27568, Gm44296	cg43264557_BC11,cg43264559_BC21,cg43264560_BC21,cg43264561_BC21,cg43264573_TC21,cg43264574_BC21	chr6	30735508	30735981	c("Cep41", "Mest")	c(-41995, -2309)
chr10:76614378-76614883	5	0.0395419143199449	-0.205763633751076	Col6a2	cg28674056_BC21,cg28674062_TC21,cg28674074_BC21,cg28674082_TC21,cg28674087_BC21	chr10	76614378	76614883	c("Col6a2", "Ftcd")	c(9000, 38982)
chr15:102458957-102459172	5	0.040207284005721	-0.108678446158432	Prr13	cg33833592_TC21,cg33833598_BC21,cg33833599_BC21,cg33833604_BC21,cg33833606_BC21	chr15	102458957	102459172	c("Prr13", "Amhr2")	c(-168, 13697)
chr7:13054539-13054941	7	0.0425226615295672	0.136489531972895	Mzf1	cg44241481_TC21,cg44241487_BC21,cg44241488_TC21,cg44241491_TC21,cg44241492_BC21,cg44241493_BC21,cg44241508_TC21	chr7	13054539	13054941	c("Mzf1", "Vmn1r85")	c(-75, 32457)
