# Supplementary material for: Blomia tropicalis allergens induce lung DNA methylation changes in neuroimmune genes in a mouse model of airway inflammation
Source: Front Immunol. 2026 Jul 2;17:1775662. doi: 10.3389/fimmu.2026.1775662 (PMC13372613; doi:10.3389/fimmu.2026.1775662)
Supplement: Supplementary file 1 [file DataSheet1.zip › dmr/EWAS_Blot2_resultsbecon_DMR 2.txt]

chromosome_position	N_CpGs	min_smoothed_fdr	meandiff	overlapping.genes	CpGs_list	chr	start	end	gene_GREAT	dist_to_TSS
chr18:45559398-45561302	5	4.53326983031637e-27	0.262708806540532	Kcnn2, Gm31907	cg35675606_BC11,cg35675668_BC11,cg35675692_TC11,cg35675703_TC21,cg35675743_TC21	chr18	45559398	45561302	c("Kcnn2", "Trim36")	c(291345, 652257)
chr2:174298371-174301063	22	9.12424332293887e-20	0.141674576918873	Gnas	cg39382609_TC11,cg39382614_BC11,cg39382619_BC11,cg39382641_BC21,cg39382642_TC21,cg39382645_BC11,cg39382657_TC21,cg39382665_TC21,cg39382666_TC21,cg39382691_TC21,cg39382741_TC21,cg39382744_BC21,cg39382745_BC21,cg39382752_BC21,cg39382766_BC21,cg39382778_TC21,cg39382779_TC21,cg39382780_BC21,cg39382783_BC11,cg39382786_TC21,cg39382787_TC21,cg39382800_TC21	chr2	174298371	174301063	c("Nelfcd", "Gnas")	c(-116087, 1858)
chr19:9982408-9983128	5	1.12988909501232e-15	-0.0720422706648825	Fth1	cg36141369_TC21,cg36141424_TC21,cg36141429_BC21,cg36141430_BC21,cg36141438_TC21	chr19	9982408	9983128	c("Fth1", "Best1")	c(65, 18865)
chr1:134234477-134235395	6	1.864869467376e-15	0.153023100674367	Adora1	cg37490350_BC11,cg37490373_TC21,cg37490375_TC21,cg37490384_BC21,cg37490390_TC21,cg37490391_BC21	chr1	134234477	134235395	c("Adora1", "Mybph")	c(495, 41479)
chr18:36967565-36969291	24	5.44362599058151e-15	-0.441459247520565	Pcdha1, Pcdha2, Pcdha3, Pcdha4, Gm42416, Pcdha5, Pcdha6, Gm37753	cg35608354_TC21,cg35608355_BC21,cg35608361_BC21,cg35608387_BC21,cg35608389_BC11,cg35608389_BO11,cg35608389_TC11,cg35608389_TO11,cg35608390_BC11,cg35608390_BO11,cg35608390_TC11,cg35608391_BC11,cg35608391_BC21,cg35608391_TC21,cg35608391_TO21,cg35608392_BC21,cg35608392_TC11,cg35608392_TC21,cg35608392_TO21,cg35608398_TC21,cg35608416_TC21,cg35608417_BC21,cg35608433_BO11,cg35607834_BO11	chr18	36967565	36969291	c("Gm37013", "Pcdha6")	c(-1488, 797)
chr6:58906085-58907633	19	6.47958375759038e-14	0.103012001651649	Herc3, Nap1l5	cg43480497_TC21,cg43480501_TC11,cg43480503_TC21,cg43480504_BC21,cg43480512_BC21,cg43480515_BC11,cg43480516_TC21,cg43480541_BC21,cg43480542_BC21,cg43480543_TC21,cg43480544_BC21,cg43480547_BC21,cg43480556_BC21,cg43480557_TC11,cg43480558_TC21,cg43480560_TC21,cg43480561_BC11,cg43480562_TC21,cg43480565_BC21	chr6	58906085	58907633	c("Nap1l5", "Herc3")	c(217, 73159)
chr19:44649531-44650782	7	1.22198071141355e-13	0.340035223532115	NA	cg36435449_TC21,cg36435451_BC21,cg36435452_BC21,cg36435457_BC21,cg36435466_TC21,cg36435482_BC11,cg36435483_BC21	chr19	44649531	44650782	c("Pax2", "Hif1an")	c(-105889, 87306)
chr4:41848581-41849028	30	2.92109920266467e-13	-0.0948150928005731	NA	cg40796876_BC11,cg40796876_BC21,cg40796876_BO11,cg40796876_BO21,cg40796876_TC11,cg40796876_TC21,cg40796876_TO11,cg40796876_TO21,cg40796878_BC11,cg40796878_BC21,cg40796878_TO11,cg40796878_TO21,cg40796879_BC11,cg40796879_BC21,cg40796879_TC11,cg40796879_TC21,cg40796879_TO11,cg40796879_TO21,cg40796880_BO11,cg40796880_BO21,cg40796880_TC11,cg40796880_TC21,cg40796880_TO11,cg40796880_TO21,cg40796882_BC11…	chr4	41848581	41849028	c("Gm21541", "Il11ra1")	c(-54806, 88608)
chr4:41769281-41772404	140	6.58085561067799e-13	-0.0341615861646467	Il11ra1, Ccl27a	cg40796072_BC11,cg40796072_BC21,cg40796072_BO11,cg40796072_TC11,cg40796072_TC21,cg40796075_TC11,cg40796075_TC21,cg40796077_BC21,cg40796077_TO11,cg40796077_TO21,cg40796079_TO21,cg40796080_BC11,cg40796080_TC11,cg40796080_TC21,cg40796080_TO11,cg40796081_BC11,cg40796081_BC21,cg40796081_BO21,cg40796081_TC21,cg40796085_BC11,cg40796085_BC21,cg40796085_BO21,cg40796085_TC11,cg40796085_TC21,cg40796085_TO11…	chr4	41769281	41772404	c("Gm21541", "Il11ra1")	c(-132768, 10646)
chr2:36102923-36105059	7	6.83610011715307e-13	0.257444096375721	Lhx6	cg38287450_TC11,cg38287495_BC11,cg38287511_TC21,cg38287514_BC21,cg38287520_TC21,cg38287552_TC21,cg38287564_BC11	chr2	36102923	36105059	c("Lhx6", "Morn5")	c(1280, 54533)
chr7:6728317-6731276	37	2.44163866142102e-10	0.0765213130976762	Usp29, Gm27675, Peg3	cg44211847_BC21,cg44211851_TC21,cg44211856_TC21,cg44211857_BC21,cg44211860_TC11,cg44211864_TC21,cg44211871_TC21,cg44211876_TC21,cg44211877_TC21,cg44211878_BC21,cg44211880_BC21,cg44211890_BC21,cg44211892_BC21,cg44211895_TC11,cg44211906_TC21,cg44211907_BC21,cg44211917_BC21,cg44211919_BC21,cg44211922_TC11,cg44211924_TC21,cg44211926_TC21,cg44211939_BC21,cg44211941_TC21,cg44211945_BC21,cg44211948_TC21…	chr7	6728317	6731276	c("Zim1", "Peg3")	c(-33346, 625)
chr15:72809183-72811041	33	2.48676116780965e-09	0.0772151238315076	Trappc9, Peg13	cg33469123_BC21,cg33469127_BC21,cg33469128_TC21,cg33469133_TC21,cg33469134_BC21,cg33469135_BC21,cg33469136_BC11,cg33469137_BC21,cg33469142_BC11,cg33469144_BC11,cg33469160_BC11,cg33469161_BC21,cg33469162_BC21,cg33469165_TC11,cg33469170_TC21,cg33469179_TC21,cg33469181_BC21,cg33469182_BC21,cg33469183_TC21,cg33469189_BC21,cg33469190_BC21,cg33469191_BC21,cg33469196_TC21,cg33469197_BC21,cg33469198_BC21…	chr15	72809183	72811041	c("Kcnk9", "Trappc9")	c(-263833, 251092)
chr8:25753159-25754913	8	3.23599686559324e-09	0.0222727153201182	Gm17484, Ddhd2	cg45498100_TC21,cg45498101_BC11,cg45498107_TC21,cg45498115_BC21,cg45498116_BC11,cg45498202_TC21,cg45498205_TC21,cg45498209_TC11	chr8	25753159	25754913	c("Ddhd2", "Plpp5")	c(244, 33999)
chr11:77518516-77519252	5	5.31297035086364e-09	0.0996559504177063	Abhd15, Gm10392	cg29789690_TC11,cg29789693_TC21,cg29789694_BC11,cg29789707_BC21,cg29789708_TC21	chr11	77518516	77519252	c("Gm10392", "Abhd15")	c(314, 3763)
chr2:174283902-174287070	23	1.14680042495908e-07	0.0915094932996687	Gnas, Gm27899, Gnasas1	cg39382179_BC21,cg39382183_TC11,cg39382186_BC21,cg39382200_BC21,cg39382234_BC21,cg39382238_BC21,cg39382283_TC21,cg39382290_BC11,cg39382292_BC21,cg39382293_TC21,cg39382297_BC21,cg39382298_TC21,cg39382299_TC21,cg39382300_BC21,cg39382301_TC21,cg39382302_BC21,cg39382303_TC21,cg39382306_BC21,cg39382326_BC21,cg39382336_BC11,cg39382350_TC21,cg39382356_TC21,cg39382357_BC11	chr2	174283902	174287070	c("Gnas", "Npepl1")	c(-12373, 175137)
chr5:142960235-142961994	6	6.36096070337302e-07	0.266880670342316	Fscn1	cg42981670_BC21,cg42981699_BC11,cg42981739_BC11,cg42981741_TC11,cg42981796_TC11,cg42981813_TC21	chr5	142960235	142961994	c("Fscn1", "Rnf216")	c(771, 151866)
chr4:44072333-44073377	5	7.70645829003833e-07	0.0739501291085446	Gne	cg40815135_TC21,cg40815198_BC21,cg40815199_BC21,cg40815201_BC21,cg40815204_TC21	chr4	44072333	44073377	c("Gne", "Clta")	c(11322, 60177)
chr7:45126377-45127629	9	1.21046044217611e-06	-0.210760701590744	Rpl13a, Gm45713, Snord35a, Snord34, Snord33, Mir5121, Snord32a	cg44514564_TC21,cg44514565_BC11,cg44514567_TC21,cg44514569_BC21,cg44514574_TC11,cg44514576_BC21,cg44514583_TC21,cg44514594_TC21,cg44514595_TC21	chr7	45126377	45127629	c("Rps11", "Rpl13a")	c(-2564, 1758)
chr5:31192835-31193884	7	1.36597285432692e-06	0.203195326239004	Snx17, Eif2b4	cg41990479_BC21,cg41990495_BC21,cg41990509_BC11,cg41990520_BC21,cg41990522_BC21,cg41990550_BC11,cg41990553_BC21	chr5	31192835	31193884	c("Snx17", "Zfp513")	c(132, 8944)
chr2:174327968-174329030	5	1.89652469598449e-06	0.112682463355307	Gnas	cg39383102_BC21,cg39383111_BC21,cg39383113_TC21,cg39383131_TC11,cg39383182_BC11	chr2	174327968	174329030	c("Nelfcd", "Gnas")	c(-87305, 30640)
chr4:41968753-41970572	87	2.07523436008875e-06	0.0150077308030781	Fam205a4	cg40797948_BO11,cg40797948_BO12,cg40797948_BO21,cg40797949_BC11,cg40797949_BC21,cg40797949_TC11,cg40797949_TC21,cg40797949_TO11,cg40797949_TO21,cg40797950_BC11,cg40797950_BC21,cg40797950_BO11,cg40797950_BO21,cg40797950_TC11,cg40797950_TC21,cg40797951_BC11,cg40797951_BC21,cg40797951_BO11,cg40797951_BO21,cg40797951_TC11,cg40797951_TC21,cg40797952_BC11,cg40797952_BC21,cg40797952_BO11,cg40797952_BO21…	chr4	41968753	41970572	c("Fam205a4", "Gm21093")	c(3604, 65064)
chr4:123116047-123116672	5	2.29265647684801e-06	0.306891171073391	Bmp8b, Oxct2b, Gm17244	cg41378081_BC21,cg41378089_BC21,cg41378102_TO21,cg41378105_TC21,cg41378125_BO21	chr4	123116047	123116672	c("Oxct2b", "Ppie")	c(93, 23592)
chr12:72939855-72940901	6	2.40374419561781e-06	0.180684607604535	Six6, 4930447C04Rik	cg30787216_BC21,cg30787222_BC21,cg30787242_TC11,cg30787247_BC11,cg30787274_TC21,cg30787278_BC21	chr12	72939855	72940901	c("Six6", "Six1")	c(486, 106801)
chr7:3831938-3831939	8	2.48560447467901e-06	-0.0566626659039559	NA	cg44186842_BC11,cg44186842_BC21,cg44186842_BO11,cg44186842_BO21,cg44186842_TC11,cg44186842_TC21,cg44186842_TO11,cg44186842_TO21	chr7	3831938	3831939	c("Gm15448", "Pira2")	c(-6288, 13113)
chr10:69269987-69270822	5	2.82705339121029e-06	-0.315702885685871	Rhobtb1	cg28605350_BC21,cg28605351_TC11,cg28605361_TC11,cg28605362_BC11,cg28605389_BC21	chr10	69269987	69270822	c("Rhobtb1", "Cdk1")	c(57210, 82534)
chr11:12025124-12026153	7	2.89634237712489e-06	0.127357443243773	Grb10	cg29252895_TC21,cg29252898_BC21,cg29252903_BC11,cg29252928_TC21,cg29252933_BC21,cg29252968_TC21,cg29252969_TC21	chr11	12025124	12026153	c("Ddc", "Grb10")	c(-127494, 11763)
chr13:98572768-98574111	7	3.49803681383034e-06	0.145880057905824	NA	cg31963159_TC21,cg31963199_TC21,cg31963209_BC11,cg31963221_BC21,cg31963231_TC21,cg31963235_BC21,cg31963236_BC21	chr13	98572768	98574111	c("Gm10320", "Tmem174")	c(-81438, 63971)
chr11:3290459-3291187	5	3.81728879202265e-06	0.202965696103406	Patz1	cg29177936_TC21,cg29177939_TC11,cg29177958_BC21,cg29177989_TC21,cg29177999_TC21	chr11	3290459	3291187	c("Pik3ip1", "Patz1")	c(-39578, 384)
chr18:80206898-80207335	5	5.83805337707263e-06	-0.0974081009006191	Gm16286, Txnl4a	cg35983170_BC11,cg35983171_TC11,cg35983201_TC21,cg35983202_TC21,cg35983203_BC21	chr18	80206898	80207335	c("Gm16286", "Hsbp1l1")	c(221, 39986)
chr14:64587742-64588625	5	7.08722356378969e-06	-0.242980147382173	Mir124a-1hg	cg32594626_BC11,cg32594647_TC21,cg32594648_TC21,cg32594669_BC21,cg32594670_TC21	chr14	64587742	64588625	c("Msra", "Kif13b")	c(-132280, -64348)
chr2:149830490-149831323	5	7.9395744579736e-06	0.240842915371644	Syndig1, C530025M09Rik	cg39096172_BC21,cg39096173_TC21,cg39096235_BC11,cg39096237_BC21,cg39096251_BC21	chr2	149830490	149831323	c("Syndig1", "C530025M09Rik")	c(63, 307)
chr6:4747735-4748542	15	1.04787353422205e-05	0.180075854005024	Peg10	cg43096134_BC21,cg43096146_BC21,cg43096147_TC21,cg43096148_BC21,cg43096149_BC21,cg43096157_TC21,cg43096161_TC21,cg43096171_TC11,cg43096176_TC21,cg43096196_TC11,cg43096199_BC21,cg43096201_TC21,cg43096202_TC21,cg43096203_TC21,cg43096204_TC21	chr6	4747735	4748542	c("Ppp1r9a", "Peg10")	c(-155182, 832)
chr15:37844724-37847254	11	1.47940519347807e-05	-0.50733972369779	NA	cg33253603_BC11,cg33253604_TC21,cg33253605_TC21,cg33253612_TC21,cg33253616_TC11,cg33253619_BC21,cg33253621_BC21,cg33253625_BC11,cg33253626_BC11,cg33253627_BC11,cg33253630_TC21	chr15	37844724	37847254	c("Ncald", "Rrm2b")	c(-53556, 115114)
chr15:77306179-77307692	5	1.4845441550127e-05	-0.0257640948000939	Rbfox2	cg33522755_TC21,cg33522793_TC11,cg33522872_TC11,cg33522893_TC21,cg33522895_BC11	chr15	77306179	77307692	c("Rbfox2", "Apol6")	c(118, 261860)
chr6:134896892-134898621	8	1.69624609261644e-05	0.124311751211619	2810454H06Rik, Gpr19	cg44044024_TC21,cg44044025_BC21,cg44044029_BC11,cg44044037_TC21,cg44044050_BC21,cg44044075_TC21,cg44044110_BC11,cg44044119_TC21	chr6	134896892	134898621	c("Gpr19", "Crebl2")	c(102, 67602)
chr13:37825914-37826290	6	1.99441033507364e-05	0.28288812014041	Rreb1	cg31450316_BC21,cg31450325_TC11,cg31450326_TC21,cg31450343_BC21,cg31450344_TC21,cg31450345_BC21	chr13	37825914	37826290	c("Rreb1", "Ly86")	c(-213, 480894)
chr11:22971841-22973740	31	3.01505800387747e-05	0.0729135068557705	Zrsr1, Commd1b, Commd1	cg29321481_TC21,cg29321484_BC21,cg29321486_TC21,cg29321487_BC11,cg29321488_BC21,cg29321490_TC21,cg29321497_TC21,cg29321498_BC21,cg29321499_BC21,cg29321500_BC21,cg29321505_TC21,cg29321506_TC21,cg29321531_TC21,cg29321532_TC11,cg29321539_BC21,cg29321544_BC11,cg29321546_BC11,cg29321548_BC11,cg29321552_TC21,cg29321553_BC11,cg29321554_TC21,cg29321557_TC21,cg29321561_BC21,cg29321563_BC11,cg29321564_TC21…	chr11	22971841	22973740	c("B3gnt2", "Zrsr1")	c(-112689, -425)
chr7:24236868-24237693	6	3.13321710255319e-05	-0.185616856548078	Zfp109	cg44314614_BC21,cg44314616_TC21,cg44314619_BC21,cg44314622_BC21,cg44314627_BC21,cg44314643_BC11	chr7	24236868	24237693	c("Zfp111", "Zfp109")	c(-33697, 280)
chr13:58807626-58808885	9	5.59534638663981e-05	0.193722942709099	Ntrk2	cg31679475_BC11,cg31679480_TC21,cg31679488_TC21,cg31679517_TC21,cg31679526_BC21,cg31679535_TC21,cg31679540_TC21,cg31679557_BC21,cg31679561_BC11	chr13	58807626	58808885	c("Ntrk2", "Agtpbp1")	c(558, 749056)
chr6:84586938-84589151	9	6.55858229449111e-05	0.121893133988851	Cyp26b1	cg43635630_TC11,cg43635669_BC21,cg43635674_TC21,cg43635681_BC21,cg43635683_BC21,cg43635685_BC21,cg43635699_TC21,cg43635704_TC21,cg43635763_BC11	chr6	84586938	84589151	c("Cyp26b1", "Dysf")	c(594, 568655)
chr5:65492421-65493866	5	9.31124956883963e-05	0.344816364950238	4930589O11Rik, Gm43552, Smim14	cg42224471_TC21,cg42224526_BC11,cg42224556_BC11,cg42224573_TC21,cg42224575_TC21	chr5	65492421	65493866	c("Gm43552", "Smim14")	c(-310, 257)
chr19:34254339-34255642	6	9.45979567791049e-05	0.0263993769210677	Acta2	cg36334595_BC21,cg36334605_TC21,cg36334608_TC11,cg36334610_TC21,cg36334616_BC21,cg36334618_TC21	chr19	34254339	34255642	c("Acta2", "Stambpl1")	c(346, 62761)
chr10:13090457-13092006	20	0.000107067349454234	0.0843152508781584	Plagl1, Gm27741	cg28187993_BC11,cg28187994_TC11,cg28187995_BC21,cg28188001_TC11,cg28188014_BC21,cg28188033_BC11,cg28188055_BC21,cg28188056_BC21,cg28188063_TC21,cg28188064_BC21,cg28188065_BC21,cg28188067_BC21,cg28188068_TC21,cg28188072_BC21,cg28188073_TC21,cg28188077_BC21,cg28188083_BC21,cg28188084_TC21,cg28188086_BC21,cg28188093_BC21	chr10	13090457	13092006	c("Plagl1", "Zc2hc1b")	c(443, 86792)
chr5:138186787-138187598	6	0.000118743167973136	-0.0349728136655252	Cnpy4, Taf6	cg42925643_BC21,cg42925664_TC21,cg42925665_BC21,cg42925667_BC21,cg42925673_TC21,cg42925675_BC21	chr5	138186787	138187598	c("Mcm7", "Taf6")	c(-14770, 259)
chr5:35280071-35281234	5	0.000118867391812658	0.250437412314747	Adra2c	cg42028840_TC21,cg42028844_TC11,cg42028848_BC21,cg42028948_TC21,cg42028954_BC21	chr5	35280071	35281234	c("Hmx1", "Adra2c")	c(-108465, 2333)
chr14:67235109-67236194	5	0.000121668056494341	0.268063741333205	Ebf2	cg32621472_BC21,cg32621477_TC11,cg32621493_TC21,cg32621497_BC11,cg32621536_BC21	chr14	67235109	67236194	c("Ebf2", "Cdca2")	c(2065, 479959)
chr11:116653508-116654497	6	0.000148684281704279	0.0914682313443711	Prcd, Cygb	cg30232551_BC21,cg30232555_BC21,cg30232568_BC21,cg30232609_BC21,cg30232630_TC11,cg30232631_TC21	chr11	116653508	116654497	c("Rhbdf2", "Cygb")	c(-26983, 311)
chr17:34627779-34629627	7	0.000175645806724334	-0.138166071066479	Prrt1, Ppt2	cg34866870_BC21,cg34866888_BC11,cg34866891_BC21,cg34866905_TC21,cg34866908_BC21,cg34866920_BC21,cg34866930_TC21	chr17	34627779	34629627	c("Ppt2", "Prrt1")	c(-1555, -830)
chr18:37020061-37021463	7	0.000191389747704464	0.343408149392266	Pcdha1, Pcdha2, Pcdha3, Pcdha4, Gm42416, Pcdha5, Pcdha6, Gm37013, Pcdha7, Gm37388, Pcdha8, Pcdha9, Pcdha11, Pcdha11, Pcdha12, Gm10545	cg35609334_BC21,cg35609336_TC21,cg35609338_BC21,cg35609367_TC11,cg35609376_TC21,cg35609377_TC21,cg35609396_BC21	chr18	37020061	37021463	c("Pcdhac1", "Pcdha12")	c(-69251, 613)
chr8:95951942-95952609	5	0.000212804593658544	-0.970919777717397	NA	cg46043178_BC21,cg46043182_BC21,cg46043185_BC21,cg46043186_BC11,cg46043203_BC21	chr8	95951942	95952609	c("Got2", "Cdh8")	c(-63728, 3464196)
chr4:17852655-17853703	5	0.000216617090218307	0.0715531279409908	Mmp16	cg40651232_TC21,cg40651235_BC21,cg40651237_BC21,cg40651287_TC11,cg40651289_BC21	chr4	17852655	17853703	c("Ripk2", "Mmp16")	c(-1689532, -279)
chr18:37720141-37720744	5	0.000241275884811321	-0.117167540702749	Gm42416, Gm37013, Gm37388, Pcdhga1, Pcdhga2, Pcdhga3, Pcdhgb1, Pcdhga4, Pcdhgb2, Pcdhga5, Pcdhga6, Pcdhga7, Pcdhgb4, Gm37165	cg35615546_BC11,cg35615549_BC11,cg35615556_TC21,cg35615573_TC21,cg35615574_BC21	chr18	37720141	37720744	c("Pcdhgb5", "Pcdhgb4")	c(-10567, 73)
chr6:30734932-30738781	31	0.000328985133594698	0.0924916367435164	Mest, Gm27568, Gm44296	cg43264542_TC21,cg43264557_BC11,cg43264559_BC21,cg43264560_BC21,cg43264561_BC21,cg43264573_TC21,cg43264574_BC21,cg43264576_BC21,cg43264577_TC21,cg43264591_BC11,cg43264595_BC21,cg43264602_TC21,cg43264611_TC21,cg43264612_TC21,cg43264616_BC21,cg43264618_BC21,cg43264623_BC21,cg43264624_BC11,cg43264627_BC21,cg43264628_TC11,cg43264629_TC21,cg43264630_BC21,cg43264631_TC21,cg43264647_BC21,cg43264690_TC21…	chr6	30734932	30738781	c("Cep41", "Mest")	c(-43107, -1197)
chr1:170885007-170885504	6	0.000387079981129018	-0.0514269267664303	Gm26620, Dusp12	cg37769255_TC21,cg37769257_BC21,cg37769292_TC21,cg37769295_BC21,cg37769298_TC11,cg37769299_BC21	chr1	170885007	170885504	c("Atf6", "Dusp12")	c(-17484, 285)
chr10:103028416-103029065	5	0.000528546887270617	-0.0436605250224503	Alx1	cg28927857_TC21,cg28927886_TC21,cg28927888_BC11,cg28927891_BC21,cg28927896_BC21	chr10	103028416	103029065	c("Alx1", "Rassf9")	c(314, 516518)
chr18:65579310-65580403	9	0.000567862111654864	0.138418557742953	Zfp532, Gm41760	cg35841097_BC21,cg35841102_TC21,cg35841105_TC21,cg35841106_BC21,cg35841107_TC11,cg35841110_TC21,cg35841112_BC21,cg35841114_TC21,cg35841115_TC21	chr18	65579310	65580403	c("Zfp532", "Malt1")	c(-374, 148893)
chr8:8655916-8656781	5	0.000583513640703069	0.208721113501836	Efnb2	cg45344841_TC21,cg45344843_TC21,cg45344846_BC21,cg45344855_BC11,cg45344859_BC21	chr8	8655916	8656781	c("Slc10a2", "Efnb2")	c(-3550997, 4894)
chr10:80861360-80863527	7	0.000615389506040729	0.105915527548502	Sppl2b	cg28729008_BC21,cg28729017_TC21,cg28729021_BC11,cg28729025_BC21,cg28729030_TC11,cg28729045_BC11,cg28729054_BC11	chr10	80861360	80863527	c("Tmprss9", "Sppl2b")	c(-9405, 7168)
chr2:103566271-103566901	5	0.000635309910360264	0.116031859626013	Abtb2	cg38752343_BC11,cg38752347_TC21,cg38752405_TC11,cg38752412_BC11,cg38752413_TC11	chr2	103566271	103566901	c("Abtb2", "Nat10")	c(276, 194684)
chr2:130276065-130276782	5	0.000640493359474488	-0.0576233574590175	Nop56, Gm24451	cg38959398_BC11,cg38959413_BC21,cg38959417_BC21,cg38959419_BC21,cg38959420_BC21	chr2	130276065	130276782	c("Nop56", "Idh3b")	c(1993, 8124)
chr18:65872867-65873501	5	0.000665014049776136	0.123679200010003	Grp, Gm30094	cg35844902_TC21,cg35844903_TC21,cg35844907_BC11,cg35844908_BC21,cg35844927_TC21	chr18	65872867	65873501	c("Grp", "Rax")	c(364, 65905)
chr4:41777812-41778185	13	0.000703004734231846	-0.00274139643333981	NA	cg40796220_BC11,cg40796220_BC21,cg40796220_BO11,cg40796220_TC11,cg40796220_TC21,cg40796220_TO11,cg40796220_TO21,cg40796222_BC11,cg40796222_BC21,cg40796222_TC11,cg40796222_TC21,cg40796222_TO11,cg40796222_TO21	chr4	41777812	41778185	c("Gm21541", "Il11ra1")	c(-125612, 17802)
chr5:149287194-149287756	8	0.000751248238374257	-0.147746506545819	Alox5ap, Gm19719	cg43060012_TC21,cg43060013_BC21,cg43060015_BC21,cg43060016_BC21,cg43060017_TC21,cg43060027_TC11,cg43060035_BC21,cg43060040_TC11	chr5	149287194	149287756	c("Medag", "Alox5ap")	c(-124274, 22708)
chr19:5088292-5088947	7	0.00084895886571633	0.13127266423933	Yif1a	cg36087394_TC21,cg36087404_BC21,cg36087405_TC21,cg36087410_BC21,cg36087411_BC11,cg36087439_TC11,cg36087440_BC21	chr19	5088292	5088947	c("Yif1a", "Cnih2")	c(81, 9799)
chr4:41904361-41904748	27	0.000892160163176185	0.00677847734565203	Ccl21d, Gm13307	cg40797433_BO11,cg40797433_BO21,cg40797433_TC11,cg40797433_TC21,cg40797433_TO11,cg40797433_TO21,cg40797434_BO11,cg40797435_BC11,cg40797435_BC21,cg40797435_TC11,cg40797435_TC21,cg40797435_TO11,cg40797435_TO21,cg40797436_BO11,cg40797436_BO21,cg40797436_TC21,cg40797437_BO11,cg40797437_BO21,cg40797438_BC11,cg40797438_BC21,cg40797439_BC21,cg40797439_BO11,cg40797439_BO21,cg40797439_TO11,cg40797439_TO21…	chr4	41904361	41904748	c("Fam205a4", "Gm21541")	c(-61504, 944)
chr7:42966988-42967288	7	0.000924271314903439	-0.00666475890132606	NA	cg44489325_BC11,cg44489327_BC11,cg44489330_BC11,cg44489332_TC11,cg44489333_BC21,cg44489334_BC21,cg44489335_BC21	chr7	42966988	42967288	c("Gm9268", "Vmn2r63")	c(-51660, -33349)
chr2:61803594-61804475	5	0.000931342298746528	0.122851286782931	Tbr1	cg38451210_BC21,cg38451224_BC21,cg38451227_BC11,cg38451233_TC21,cg38451239_TC21	chr2	61803594	61804475	c("Tbr1", "Psmd14")	c(-419, 92340)
chr3:87783745-87783843	5	0.000943203383779755	-0.212134012530252	Pear1, Ntrk1	cg39984844_TC11,cg39984845_TC21,cg39984846_TC11,cg39984848_BC11,cg39984851_TC21	chr3	87783745	87783843	c("Pear1", "Ntrk1")	c(-14851, 11368)
chr6:136941523-136942407	5	0.00102149668379135	0.126010055788645	Pde6h, Arhgdib	cg44065906_BC21,cg44065907_BC11,cg44065913_BC21,cg44065914_TC21,cg44065916_TC21	chr6	136941523	136942407	c("Pde6h", "Arhgdib")	c(-12558, -209)
chr10:80312634-80315408	16	0.00103394931214395	0.167338232602038	Apc2	cg28718234_BC21,cg28718248_BC21,cg28718249_BC11,cg28718258_TC21,cg28718279_BC11,cg28718300_TC21,cg28718306_BC11,cg28718314_BC21,cg28718317_TC21,cg28718321_TC11,cg28718338_TC21,cg28718344_TC21,cg28718357_TC21,cg28718358_TC21,cg28718365_BC21,cg28718368_TC21	chr10	80312634	80315408	c("2310011J03Rik", "Apc2")	c(6516, 12201)
chr10:121606720-121607552	6	0.0010728186225048	0.0277995981812418	Xpot	cg29091215_TC21,cg29091220_BC21,cg29091222_TC21,cg29091223_TC21,cg29091248_BC21,cg29091249_TC21	chr10	121606720	121607552	c("Tbk1", "Xpot")	c(-20349, 19180)
chr5:92392513-92393060	6	0.00124234281558838	0.30233225669035	Art3	cg42418910_BC21,cg42418921_BC21,cg42418927_BC11,cg42418930_BC21,cg42418935_BC11,cg42418937_BC21	chr5	92392513	92393060	c("Cxcl10", "Nup54")	c(-43904, 42433)
chr8:69902240-69902689	7	0.00137906327242307	0.517023831885813	Tssk6, Yjefn3, Ndufa13	cg45804111_TC21,cg45804112_BC21,cg45804125_BC21,cg45804141_BC11,cg45804143_TC21,cg45804156_BC21,cg45804157_TC21	chr8	69902240	69902689	c("Ndufa13", "Tssk6")	c(94, 280)
chr3:86546680-86548581	9	0.00148942357112043	0.260291109054201	Lrba, Mab21l2	cg39973283_TC21,cg39973291_BC11,cg39973297_BC21,cg39973310_BC21,cg39973321_BC11,cg39973377_BC21,cg39973384_BC21,cg39973390_TC21,cg39973395_TC21	chr3	86546680	86548581	c("Mab21l2", "Lrba")	c(653, 322950)
chr5:119830370-119832070	7	0.00149971775651953	0.143172044050202	Gm43050	cg42708151_TC11,cg42708152_BC21,cg42708162_TC21,cg42708184_TC21,cg42708192_BC21,cg42708208_BC21,cg42708219_BC21	chr5	119830370	119832070	c("Tbx5", "Tbx3")	c(-3443, 160202)
chr6:48024714-48026048	5	0.00152688608025445	0.69639746989448	Zfp777	cg43384618_TC11,cg43384649_TC21,cg43384651_TC21,cg43384661_TC11,cg43384684_TC21	chr6	48024714	48026048	c("Zfp777", "Zfp956")	c(22733, 71991)
chr1:84964716-84964903	15	0.00153639801029074	-0.0591170288626225	NA	cg37166871_BC21,cg37166871_BO11,cg37166871_BO21,cg37166871_TC11,cg37166871_TC21,cg37166871_TO11,cg37166871_TO21,cg37166873_BC11,cg37166873_BC21,cg37166873_BO11,cg37166873_BO21,cg37166873_TC11,cg37166873_TC21,cg37166873_TO11,cg37166873_TO21	chr1	84964716	84964903	c("Slc16a14", "A530032D15Rik")	c(-29675, 145044)
chr4:132274207-132274517	5	0.00157409123978961	0.202017761233804	Taf12	cg41491718_TC21,cg41491720_BC11,cg41491721_BC11,cg41491744_BC21,cg41491745_TC11	chr4	132274207	132274517	c("Gmeb1", "Taf12")	c(-21868, -13)
chr7:110061014-110061743	5	0.00165537983006184	0.338023744807704	Zfp143, 1600010M07Rik, AA474408	cg44979872_BC21,cg44979890_TC21,cg44979891_BC21,cg44979911_TC21,cg44979917_BC11	chr7	110061014	110061743	c("Wee1", "Zfp143")	c(-60668, 161)
chr7:45062254-45062677	5	0.00168117871184724	0.0696266291083603	Nosip, Prrg2	cg44513492_BC11,cg44513507_BC11,cg44513511_TC21,cg44513517_TC21,cg44513519_TC21	chr7	45062254	45062677	c("Nosip", "Prrg2")	c(9, 212)
chr2:71528216-71528865	7	0.00169099532987471	-0.0444305574364399	Dlx1, Dlx1as	cg38524548_TC21,cg38524549_TC21,cg24228707_BC21,cg38524553_TC21,cg38524558_TC21,cg38524569_BC11,cg38524570_TC11	chr2	71528216	71528865	c("Dlx1", "Dlx2")	c(427, 18214)
chr14:50413972-50414258	5	0.00171398432419802	-0.0558195481630483	Olfr738	cg32466760_TC11,cg32466760_TC21,cg32466760_TO11,cg32466760_TO21,cg32466761_TC21	chr14	50413972	50414258	c("Olfr739", "Olfr738")	c(-4511, 6547)
chr13:63239975-63240944	5	0.0017970508649168	0.221664758643488	Aopep	cg31717342_BC21,cg31717360_TC21,cg31717369_TC21,cg31717372_TC11,cg31717393_TC21	chr13	63239975	63240944	c("Fbp1", "Fancc")	c(-352177, 191266)
chr4:156229593-156230146	5	0.0017970508649168	-0.067457868656524	Plekhn1, Mir7658	cg41803151_TC11,cg41803154_TC11,cg41803166_TC21,cg41803167_BC21,cg41803168_TC11	chr4	156229593	156230146	c("Plekhn1", "Perm1")	c(4988, 14001)
chr4:132795558-132796434	5	0.00194537546411007	-0.275220950628355	Themis2	cg41498341_TC11,cg41498353_TC21,cg41498354_TC11,cg41498370_TC21,cg41498373_TC11	chr4	132795558	132796434	c("Themis2", "Rpa2")	c(391, 27661)
chr7:80081875-80082472	8	0.00233725284900033	0.0573062492555004	Zfp710	cg44770136_TC21,cg44770139_TC11,cg44770141_TC21,cg44770144_TC11,cg44770145_TC21,cg44770145_TC22,cg44770150_TC11,cg44770163_TC21	chr7	80081875	80082472	c("Idh2", "Zfp710")	c(33219, 57359)
chr5:132543954-132544662	6	0.00237173657194058	-0.0602429214158841	Gm28616	cg42860476_TC21,cg42860498_BC21,cg42860499_TC11,cg42860507_BC11,cg42860510_BC11,cg42860515_TC21	chr5	132543954	132544662	c("Gatsl2", "Auts2")	c(-1555403, -1067284)
chr16:92695515-92696036	7	0.00251785899362988	0.081433998171737	Runx1	cg34505729_BC11,cg34505756_BC21,cg34505757_BC21,cg34505758_TC11,cg34505763_TC21,cg34505765_BC21,cg34505766_BC21	chr16	92695515	92696036	c("Runx1", "Clic6")	c(130374, 197641)
chr6:136661529-136662005	6	0.00285096762950757	0.108625023181582	Plbd1	cg44062150_BC21,cg44062170_TC21,cg44062172_BC11,cg44062174_TC21,cg44062176_BC11,cg44062183_BC21	chr6	136661529	136662005	c("Plbd1", "Atf7ip")	c(161, 142965)
chr18:35770314-35772048	5	0.00305059814091276	-0.129811275946553	Gm16490, Ube2d2a	cg35594665_BC21,cg35594674_TC11,cg35594680_BC11,cg35594682_BC11,cg35594772_TC21	chr18	35770314	35772048	c("Tmem173", "Ube2d2a")	c(-30627, -378)
chr11:100859046-100859719	5	0.00328327338775062	-0.098340945434722	Stat5a	cg30041280_BC21,cg30041282_TC21,cg30041288_TC21,cg30041289_TC21,cg30041290_TC21	chr11	100859046	100859719	c("Stat5b", "Stat5a")	c(-36854, -1102)
chr4:109202173-109202468	5	0.00338085488441503	0.0650432947344829	Osbpl9	cg41271479_BC21,cg41271480_TC21,cg41271482_TC11,cg41271493_TC21,cg41271498_BC11	chr4	109202173	109202468	c("Calr4", "Osbpl9")	c(-33312, -86)
chr8:41134121-41134688	6	0.00360588780515701	0.132451830010374	NA	cg45615885_TC11,rs33388595_BC11,rs33388595_BC12,rs33388595_BC21,rs33388595_TC11,cg45615897_TC11	chr8	41134121	41134688	c("Mtus1", "Fgl1")	c(-678, 80752)
chr13:73271036-73272127	5	0.00363211110773605	0.462167880777783	NA	cg31793253_BC21,cg31793255_BC21,cg31793303_BC21,cg31793306_BC11,cg31793310_TC11	chr13	73271036	73272127	c("Irx4", "Ndufs6")	c(11084, 56961)
chr9:21989591-21990907	5	0.00367326837524896	0.15135853998365	Ccdc151	cg46500588_TC21,cg46500611_BC21,cg46500614_TC21,cg46500617_BC11,cg46500640_TC11	chr9	21989591	21990907	c("Rgl3", "Ccdc151")	c(-803, 12288)
chr4:41800704-41801072	11	0.00391077428793021	-0.0309311600676903	NA	cg40796450_BC11,cg40796450_BC21,cg40796450_BO21,cg40796450_TC11,cg40796450_TC21,cg40796457_BC11,cg40796457_BC21,cg40796457_TC11,cg40796457_TC21,cg40796457_TO11,cg40796457_TO21	chr4	41800704	41801072	c("Gm21541", "Il11ra1")	c(-102722, 40692)
chr7:6343706-6343970	5	0.00408851196731638	0.192280658592724	Gm3854, Gm38944	cg44208344_BC11,cg44208345_BC21,cg44208348_TC21,cg44208356_BC11,cg44208360_BC21	chr7	6343706	6343970	c("Zfp78", "Gm3854")	c(-19442, 79)
chr3:36065949-36066403	5	0.00521041707617883	0.109272399834052	Acad9	cg39646365_BC21,cg39646372_TC21,cg39646375_TC11,cg39646378_BC21,cg39646406_BC21	chr3	36065949	36066403	c("D3Ertd254e", "Acad9")	c(-84841, 197)
chr7:24176173-24176174	5	0.00581207643984029	-0.141071639865166	Zfp114	cg44314039_BO11,cg44314039_BO21,cg44314039_TC11,cg44314039_TC21,cg44314039_TO11	chr7	24176173	24176174	c("Zfp114", "Zfp111")	c(1087, 27410)
chr3:117575284-117575800	6	0.00581543051160248	0.195409623043142	Plppr5	cg40227556_BC21,cg40227612_BC21,cg40227614_BC21,cg40227615_TC21,cg40227616_BC11,cg40227617_TC21	chr3	117575284	117575800	c("Plppr5", "Snx7")	c(315, 293394)
chr13:47010408-47010658	5	0.00613286561013994	0.00253314040226599	2010001K21Rik, Gm5790	cg31545249_TC21,cg31545251_TC21,cg31545254_TC21,cg31545254_TC22,cg31545255_BC21	chr13	47010408	47010658	c("Kif13a", "Nhlrc1")	c(-80815, 4317)
chr15:97055677-97056405	5	0.00658178709392225	-0.0593189806704827	Slc38a4	cg33754685_TC11,cg33754706_TC11,cg33754707_BC21,cg33754708_BC21,cg33754711_TC21	chr15	97055677	97056405	c("Pced1b", "Slc38a4")	c(-191066, -85)
chr14:32085022-32085503	5	0.00688015797740659	-0.14677725232409	Oxnad1, Dph3	cg32344086_BC21,cg32344090_TC21,cg32344093_BC21,cg32344102_BC21,cg32344107_BC11	chr14	32085022	32085503	c("Oxnad1", "Galnt15")	c(-151, 56273)
chr2:152686735-152687418	11	0.00698387822841404	0.0644868522084445	H13, Mcts2	cg39121124_TC21,cg39121126_BC21,cg39121127_BC21,cg39121129_TC21,cg39121153_BC11,cg39121155_TC21,cg39121171_TC11,cg39121172_TC21,cg39121173_BC21,cg39121176_TC21,cg39121176_TC22	chr2	152686735	152687418	c("Id1", "Mcts2")	c(-49175, 41)
chr11:76292264-76293338	5	0.00809964652200781	0.102343314002922	Nxn	cg29776409_BC21,cg29776413_BC11,cg29776421_TC21,cg29776425_BC11,cg29776440_TC21	chr11	76292264	76293338	c("Glod4", "Nxn")	c(-49076, 106339)
chr3:25545764-25545765	7	0.00829805081465584	-0.153280738933093	Nlgn1	cg39562601_BC11,cg39562601_BC21,cg39562601_BO11,cg39562601_BO21,cg39562601_TC11,cg39562601_TC21,cg39562601_TO21	chr3	25545764	25545765	c("Naaladl2", "Nlgn1")	c(-762142, 786696)
chr18:65582188-65582825	6	0.0084742856026505	0.106813625605245	Zfp532	cg35841250_BC21,cg35841251_TC21,cg35841252_BC21,cg35841253_BC21,cg35841254_BC21,cg35841256_TC21	chr18	65582188	65582825	c("Oacyl", "Zfp532")	c(-115762, 2276)
chr10:83391842-83392002	5	0.00888882188656781	0.00125057371515421	D10Wsu102e	cg28760313_BC11,cg28760314_TC21,cg28760315_TC21,cg28760318_BC21,cg28760320_BC11	chr10	83391842	83392002	c("D10Wsu102e", "Aldh1l2")	c(31701, 142218)
chr10:78519781-78520462	7	0.00952875473707472	-0.103127622984315	Olfr1358, Gm47944	cg28696370_BC21,cg28696376_BC21,cg28696378_TC21,cg28696379_BC21,cg28696380_BC21,cg28696390_BC21,cg28696391_BC21	chr10	78519781	78520462	c("Pdxk", "Ilvbl")	c(-55146, -54379)
chr14:73142593-73142813	5	0.0100554321733351	0.156232339961778	Rcbtb2	cg32670645_TC21,cg32670646_BC21,cg32670647_BC11,cg32670650_BC21,cg32670651_BC21	chr14	73142593	73142813	c("Lpar6", "Rcbtb2")	c(-95192, 166)
chr11:28339674-28339999	5	0.0102345675062297	-0.019471875675134	Gm6685	cg29352059_TC21,cg29352061_TC21,cg29352062_TC21,cg29352063_BC21,cg29352077_BC21	chr11	28339674	28339999	c("Vrk2", "Ccdc85a")	c(-1745916, 244159)
chr2:38688820-38689150	5	0.0106497271957085	0.0168066314218161	NA	cg38304119_BC21,cg38304120_TC21,cg38304128_TC11,cg38304133_TC21,cg38304134_TC21	chr2	38688820	38689150	c("Psmb7", "Nr5a1")	c(-44898, 23249)
chr1:75236244-75236949	6	0.0109370050880332	-0.0879813776371894	Dnajb2	cg37096059_TC21,cg37096062_BC21,cg37096091_TC11,cg37096111_TC21,cg37096114_BC21,cg37096115_BC21	chr1	75236244	75236949	c("Dnajb2", "Ptprn")	c(190, 27617)
chr10:22191023-22191630	6	0.0124655608499295	-0.11701779760214	Raet1e, H60b, Gm26740	cg28261280_TO21,cg28261292_TC21,cg28261293_TC21,cg28261294_TC21,cg28261296_BC21,cg28261298_TC21	chr10	22191023	22191630	c("H60b", "Raet1e")	c(-82020, 32757)
chr2:25579820-25580291	5	0.0131390367234842	0.216165177634838	Ajm1	cg38158215_BC21,cg38158218_BC11,cg38158221_TC11,cg38158222_TC21,cg38158231_BC21	chr2	25579820	25580291	c("Phpt1", "Gm996")	c(-4831, 1673)
chr12:76765373-76765929	5	0.013677424554878	-0.0931435027358711	Churc1, Fntb	cg30825245_BC21,cg30825250_BC11,cg30825251_BC21,cg30825269_BC21,cg30825280_BC21	chr12	76765373	76765929	c("Churc1", "Gpx2")	c(113, 29903)
chr5:147077085-147077422	7	0.0141548189300798	0.0243870750058934	Polr1d	cg43029596_TC21,cg43029597_TC21,cg43029599_BC11,cg43029601_BC21,cg43029603_BC21,cg43029604_TC21,cg43029605_BC21	chr5	147077085	147077422	c("Gsx1", "Polr1d")	c(-111443, 203)
chr6:18848168-18848738	6	0.0144469107193702	-0.10259314286446	Lsm8, Gm20186	cg43185129_TC11,cg43185133_BC21,cg43185142_BC11,cg43185144_BC21,cg43185167_TC21,cg43185168_TC11	chr6	18848168	18848738	c("Cttnbp2", "Lsm8")	c(-333632, -126)
chr2:122301194-122302116	6	0.0144756848164864	0.359487145897328	Duoxa2	cg38893156_TC11,cg38893161_BC21,cg38893178_BC21,cg38893180_TC11,cg38893181_TC21,cg38893210_BC21	chr2	122301194	122302116	c("Duoxa2", "Duoxa1")	c(2755, 12038)
chr10:13037651-13038082	6	0.0148912995904889	-0.0356897878046524	NA	cg28187461_TC11,cg28187464_BC21,cg28187465_TC21,cg28187469_BC11,cg28187473_BC11,cg28187474_BC21	chr10	13037651	13038082	c("Plagl1", "Sf3b5")	c(-52922, 32523)
chr12:84417401-84417916	6	0.0157603849605872	0.0335507424585358	Bbof1, Rnf113a2	cg30897364_BC11,cg30897380_BC21,cg30897397_TC21,cg30897400_TC21,cg30897401_BC21,cg30897402_TC21	chr12	84417401	84417916	c("Rnf113a2", "Aldh6a1")	c(462, 33345)
chr4:3866178-3866626	8	0.0162769829877111	-0.0961189162236525	NA	cg40562145_BC11,cg40562146_BC11,cg40562149_TC11,cg40562150_BC11,cg40562151_TC21,cg40562154_TC21,cg40562155_BC11,cg40562156_TC11	chr4	3866178	3866626	c("Rps20", "Mos")	c(-30737, 5703)
chr4:41941081-41941648	12	0.0168571532830003	-0.033912377188878	Gm20878, Gm13307	cg40797735_BC21,cg40797735_TC11,cg40797735_TC21,cg40797735_TO11,cg40797735_TO21,cg40797736_BO11,cg40797736_BO21,cg40797736_TC11,cg40797737_BC21,cg40797738_BC21,cg40797742_BC11,cg40797742_BC21	chr4	41941081	41941648	c("Fam205a4", "Gm21541")	c(-24694, 37754)
chr15:99392860-99393540	6	0.0171543355223501	0.253226459902331	Tmbim6	cg33790426_BC21,cg33790427_BC11,cg33790430_TC21,cg33790431_BC21,cg33790461_TC11,cg33790479_TC21	chr15	99392860	99393540	c("Tmbim6", "Nckap5l")	c(318, 64548)
chr4:41688360-41688361	5	0.0175063277047036	-0.0596082321892809	Cntfr	cg40794525_BC11,cg40794525_BC21,cg40794525_BO11,cg40794525_BO21,cg40794525_TC21	chr4	41688360	41688361	c("Enho", "Cntfr")	c(-48036, 7082)
chr4:41774010-41774568	14	0.0215708327258769	0.101879511894249	Ccl27a	cg40796188_BO11,cg40796188_BO21,cg40796189_TO11,cg40796191_BC11,cg40796191_BC21,cg40796191_TO11,cg40796193_BC11,cg40796193_BC21,cg40796193_TO11,cg40796193_TO21,cg40796199_TC21,cg40796201_BC11,cg40796202_BC11,cg40796202_BC21	chr4	41774010	41774568	c("Gm21541", "Il11ra1")	c(-129321, 14093)
chr13:36117266-36117818	5	0.022403986150787	0.0715416376374206	Fars2, Lyrm4, Gm48765	cg31436908_BC21,cg31436950_BC21,cg31436952_TC21,cg31436958_TC11,cg31436959_TC11	chr13	36117266	36117818	c("Lyrm4", "Nrn1")	c(-16, 616935)
chr10:18531495-18531700	5	0.0229807823621665	-0.313392470163771	Nhsl1	cg28225956_TC11,cg28225960_TC21,cg28225961_BC21,cg28225967_TC11,cg28225968_TC21	chr10	18531495	18531700	c("Hebp2", "Nhsl1")	c(14479, 123922)
chr2:125723283-125723921	5	0.0257576138713096	0.094989862553656	Shc4	cg38917031_TC21,cg38917034_TC21,cg38917035_TC21,cg38917036_BC21,cg38917063_BC21	chr2	125723283	125723921	c("Shc4", "Secisbp2l")	c(-215, 59268)
chr4:41765520-41765695	8	0.027144419074337	-0.0583439223449049	Il11ra1	cg40796011_BC11,cg40796011_BC21,cg40796011_BO11,cg40796011_BO21,cg40796011_TC11,cg40796011_TC21,cg40796011_TO21,cg40796014_TC21	chr4	41765520	41765695	c("Gm21541", "Il11ra1")	c(-138003, 5411)
chr5:64826855-64827184	5	0.0284511472676314	0.168972527738007	Klf3	cg42216822_TC11,cg42216823_TC21,cg42216827_TC11,cg42216828_TC11,cg42216830_TC21	chr5	64826855	64827184	c("Klf3", "Tlr1")	c(23631, 106542)
chr19:5751179-5751831	5	0.0293453679382785	0.124016201626517	Ltbp3	cg36098057_BC21,cg36098061_TC21,cg36098067_BC21,cg36098077_BC21,cg36098088_BC21	chr19	5751179	5751831	c("Ltbp3", "Scyl1")	c(10601, 19896)
chr15:76183307-76183819	5	0.0318028204719455	0.0229420219124444	Plec	cg33506440_BC21,cg33506459_BC21,cg33506460_BC11,cg33506461_TC21,cg33506468_BC21	chr15	76183307	76183819	c("BC024139", "Plec")	c(-57021, 22758)
chr2:75938456-75938864	5	0.0327370210874867	0.103601393362898	Ttc30b	cg38571898_TC21,cg38571899_TC21,cg38571900_TC21,cg38571901_TC21,cg38571915_BC21	chr2	75938456	75938864	c("Ttc30b", "Ttc30a2")	c(-75, 39510)
chr11:58567094-58567570	15	0.0340636198329953	0.00956077231826265	Olfr224	cg29592215_BC21,cg29592215_BO11,cg29592215_BO21,cg29592215_TC11,cg29592215_TC21,cg29592215_TO11,cg29592215_TO21,cg29592216_BC11,cg29592216_BC21,cg29592216_BO11,cg29592216_BO21,cg29592216_TC21,cg29592216_TO21,cg29592218_BC21,cg29592219_TC21	chr11	58567094	58567570	c("Olfr328", "Olfr224")	c(-11715, 1835)
chr9:107685107-107685528	5	0.0387862076336057	0.134411140316791	Sema3f	cg47231223_TC11,cg47231229_BC21,cg47231232_TC21,cg47231233_BC21,cg47231236_BC11	chr9	107685107	107685528	c("Gnat1", "Sema3f")	c(-5605, 20239)
chr18:12972971-12973156	5	0.0464835786915391	0.0576542246119635	Impact	cg35443748_BC21,cg35443749_BC11,cg35443752_BC11,cg35443753_TC21,cg35443755_TC11	chr18	12972971	12973156	c("Hrh4", "Impact")	c(-33927, 811)
