# Supplementary material for: Blomia tropicalis allergens induce lung DNA methylation changes in neuroimmune genes in a mouse model of airway inflammation
Source: Front Immunol. 2026 Jul 2;17:1775662. doi: 10.3389/fimmu.2026.1775662 (PMC13372613; doi:10.3389/fimmu.2026.1775662)
Supplement: Supplementary file 1 [file DataSheet1.zip › dmr/EWAS_Extract_resultsbecon_DMR 2.txt]

chromosome_position	N_CpGs	min_smoothed_fdr	meandiff	overlapping.genes	CpGs_list	chr	start	end	gene_GREAT	dist_to_TSS
chr4:41848581-41849028	30	3.95480224519007e-59	-0.0668778884788046	NA	cg40796876_BC11,cg40796876_BC21,cg40796876_BO11,cg40796876_BO21,cg40796876_TC11,cg40796876_TC21,cg40796876_TO11,cg40796876_TO21,cg40796878_BC11,cg40796878_BC21,cg40796878_TO11,cg40796878_TO21,cg40796879_BC11,cg40796879_BC21,cg40796879_TC11,cg40796879_TC21,cg40796879_TO11,cg40796879_TO21,cg40796880_BO11,cg40796880_BO21,cg40796880_TC11,cg40796880_TC21,cg40796880_TO11,cg40796880_TO21,cg40796882_BC11…	chr4	41848581	41849028	c("Gm21541", "Il11ra1")	c(-54806, 88608)
chr15:37844724-37847254	11	9.35265678346251e-23	-0.635372164240348	NA	cg33253603_BC11,cg33253604_TC21,cg33253605_TC21,cg33253612_TC21,cg33253616_TC11,cg33253619_BC21,cg33253621_BC21,cg33253625_BC11,cg33253626_BC11,cg33253627_BC11,cg33253630_TC21	chr15	37844724	37847254	c("Ncald", "Rrm2b")	c(-53556, 115114)
chr5:65492421-65493866	5	3.61859333190397e-19	0.413457497602978	4930589O11Rik, Gm43552, Smim14	cg42224471_TC21,cg42224526_BC11,cg42224556_BC11,cg42224573_TC21,cg42224575_TC21	chr5	65492421	65493866	c("Gm43552", "Smim14")	c(-310, 257)
chr11:118793489-118794440	5	4.07281389547872e-19	-0.0550796318045741	Gm11750, Rbfox3	cg30264686_TC11,cg30264688_BC11,cg30264695_BC21,cg30264700_BC21,cg30264712_BC11	chr11	118793489	118794440	c("Rbfox3", "Engase")	c(115608, 317135)
chr10:78519781-78520462	7	1.0731443881534e-16	-0.25951352323469	Olfr1358, Gm47944	cg28696370_BC21,cg28696376_BC21,cg28696378_TC21,cg28696379_BC21,cg28696380_BC21,cg28696390_BC21,cg28696391_BC21	chr10	78519781	78520462	c("Pdxk", "Ilvbl")	c(-55146, -54379)
chr8:95951942-95952609	5	5.17468374656149e-14	-1.31684871929002	NA	cg46043178_BC21,cg46043182_BC21,cg46043185_BC21,cg46043186_BC11,cg46043203_BC21	chr8	95951942	95952609	c("Got2", "Cdh8")	c(-63728, 3464196)
chr5:115429060-115430714	6	8.40596966165639e-13	0.34679007305151	Msi1, Gm43231	cg42646435_TC21,cg42646440_TC11,cg42646517_BC11,cg42646519_BC11,cg42646593_TC11,cg42646594_TC21	chr5	115429060	115430714	c("Pla2g1b", "Msi1")	c(-36379, 288)
chr14:67234866-67236194	7	9.42817889999025e-13	0.14833803418934	Ebf2	cg32621459_BC21,cg32621463_BC21,cg32621472_BC21,cg32621477_TC11,cg32621493_TC21,cg32621497_BC11,cg32621536_BC21	chr14	67234866	67236194	c("Ebf2", "Cdca2")	c(1944, 480080)
chr18:45559398-45561302	5	1.29529128511846e-12	0.2524831906984	Kcnn2, Gm31907	cg35675606_BC11,cg35675668_BC11,cg35675692_TC11,cg35675703_TC21,cg35675743_TC21	chr18	45559398	45561302	c("Kcnn2", "Trim36")	c(291345, 652257)
chr4:128654093-128654948	6	1.81414448124867e-11	0.305878558257554	Phc2	cg41445617_TC21,cg41445622_BC21,cg41445628_BC11,cg41445634_TC21,cg41445636_BC21,cg41445674_BC11	chr4	128654093	128654948	c("Tlr12", "Phc2")	c(-35901, -182)
chr18:80206898-80207335	5	3.62978691828834e-11	-0.147607564726623	Gm16286, Txnl4a	cg35983170_BC11,cg35983171_TC11,cg35983201_TC21,cg35983202_TC21,cg35983203_BC21	chr18	80206898	80207335	c("Gm16286", "Hsbp1l1")	c(221, 39986)
chr19:3851455-3852374	5	7.03161102992178e-11	0.129647580654921	Chka, Gm16066	cg36070738_TC21,cg36070742_TC21,cg36070841_BC11,cg36070842_TC11,cg36070842_TO21	chr19	3851455	3852374	c("Chka", "Kmt5b")	c(-162, 84493)
chr10:22190845-22192343	8	7.9659078010705e-11	-0.24156141896615	Raet1e, H60b, Gm26740	cg28261276_TC21,cg28261280_TO21,cg28261292_TC21,cg28261293_TC21,cg28261294_TC21,cg28261296_BC21,cg28261298_TC21,cg28261306_TC21	chr10	22190845	22192343	c("H60b", "Raet1e")	c(-81752, 33025)
chr8:84663643-84665077	6	1.1117416881443e-10	0.211008526067549	NA	cg45927483_TC11,cg45927493_TC21,cg45927501_BC11,cg45927512_BC11,cg45927539_TC21,cg45927540_BC21	chr8	84663643	84665077	c("Ier2", "Nacc1")	c(-1508, 23502)
chr6:84587795-84589151	8	2.71998399330112e-10	0.28079229036223	Cyp26b1	cg43635669_BC21,cg43635674_TC21,cg43635681_BC21,cg43635683_BC21,cg43635685_BC21,cg43635699_TC21,cg43635704_TC21,cg43635763_BC11	chr6	84587795	84589151	c("Cyp26b1", "Dysf")	c(165, 569084)
chr4:41767755-41768055	16	1.22515673762997e-09	-0.106572636221365	Il11ra1	cg40796048_TC21,cg40796051_BC11,cg40796051_BO11,cg40796051_TC11,cg40796051_TC21,cg40796051_TO21,cg40796052_BC11,cg40796052_BC21,cg40796052_TC11,cg40796052_TC21,cg40796052_TO11,cg40796052_TO21,cg40796053_BO21,cg40796053_TC21,cg40796053_TO11,cg40796053_TO21	chr4	41767755	41768055	c("Gm21541", "Il11ra1")	c(-135705, 7709)
chr3:29081616-29083728	8	1.63308114748861e-09	0.119729744017984	Egfem1	cg39589821_BC21,cg39589833_BC11,cg39589834_BC21,cg39589836_BC11,cg39589861_BC21,cg39589879_BC11,cg39589888_BC11,cg39589919_BC21	chr3	29081616	29083728	c("Egfem1", "Gm1527")	c(-61, 190055)
chr9:66876817-66877712	8	1.68724766547897e-09	-0.149003788639269	Rab8b	cg46894215_BC11,cg46894224_BC11,cg46894224_BC21,cg46894224_TO11,cg46894224_TO21,cg46894226_BO11,cg46894226_TC11,cg46894226_TC21	chr9	66876817	66877712	c("Aph1c", "Rab8b")	c(-42538, 42423)
chr15:61985066-61987440	8	3.34883957878936e-09	0.190639262769749	Myc	cg33406313_TC11,cg33406360_BC11,cg33406365_BC21,cg33406372_TC21,cg33406373_TC11,cg33406389_BC21,cg33406424_BC11,cg33406468_TC11	chr15	61985066	61987440	c("Myc", "Gsdmc")	c(862, 1822506)
chr12:84416952-84417916	8	3.98119213888629e-09	0.0113459594125127	Bbof1, Rnf113a2	cg30897336_BC21,cg30897337_TC21,cg30897364_BC11,cg30897380_BC21,cg30897397_TC21,cg30897400_TC21,cg30897401_BC21,cg30897402_TC21	chr12	84416952	84417916	c("Rnf113a2", "Aldh6a1")	c(238, 33569)
chr5:142960235-142962278	7	7.8867877362116e-09	0.362994777378449	Fscn1	cg42981670_BC21,cg42981699_BC11,cg42981739_BC11,cg42981741_TC11,cg42981796_TC11,cg42981813_TC21,cg42981832_BC11	chr5	142960235	142962278	c("Fscn1", "Rnf216")	c(913, 151724)
chr1:84964716-84964903	15	1.01622816797159e-08	-0.0608145700125086	NA	cg37166871_BC21,cg37166871_BO11,cg37166871_BO21,cg37166871_TC11,cg37166871_TC21,cg37166871_TO11,cg37166871_TO21,cg37166873_BC11,cg37166873_BC21,cg37166873_BO11,cg37166873_BO21,cg37166873_TC11,cg37166873_TC21,cg37166873_TO11,cg37166873_TO21	chr1	84964716	84964903	c("Slc16a14", "A530032D15Rik")	c(-29675, 145044)
chr18:37720141-37720753	6	1.84824927880395e-08	-0.162212161394856	Gm42416, Gm37013, Gm37388, Pcdhga1, Pcdhga2, Pcdhga3, Pcdhgb1, Pcdhga4, Pcdhgb2, Pcdhga5, Pcdhga6, Pcdhga7, Pcdhgb4, Gm37165	cg35615546_BC11,cg35615549_BC11,cg35615556_TC21,cg35615573_TC21,cg35615574_BC21,cg35615575_TC21	chr18	37720141	37720753	c("Pcdhgb5", "Pcdhgb4")	c(-10562, 78)
chr13:53285079-53286336	6	2.11474387079286e-08	0.357397733889994	Ror2	cg31609440_BC21,cg31609456_TC21,cg31609459_TC11,cg31609462_BC21,cg31609548_TC21,cg31609549_BC21	chr13	53285079	53286336	c("Nfil3", "Ror2")	c(-304634, 417)
chr5:147075963-147077422	10	3.15521545787652e-08	0.017218850518078	Polr1d, Lnx2	cg43029513_TC21,cg43029520_BC21,cg43029558_BC11,cg43029596_TC21,cg43029597_TC21,cg43029599_BC11,cg43029601_BC21,cg43029603_BC21,cg43029604_TC21,cg43029605_BC21	chr5	147075963	147077422	c("Polr1d", "Lnx2")	c(-358, -106)
chr13:63239975-63241055	6	3.27125417043874e-08	0.209948503507622	Aopep	cg31717342_BC21,cg31717360_TC21,cg31717369_TC21,cg31717372_TC11,cg31717393_TC21,cg31717395_TC21	chr13	63239975	63241055	c("Fbp1", "Fancc")	c(-352233, 191210)
chr4:41769281-41775199	221	6.01631993190071e-08	-0.00998802598705835	Il11ra1, Ccl27a	cg40796072_BC11,cg40796072_BC21,cg40796072_BO11,cg40796072_TC11,cg40796072_TC21,cg40796075_TC11,cg40796075_TC21,cg40796077_BC21,cg40796077_TO11,cg40796077_TO21,cg40796079_TO21,cg40796080_BC11,cg40796080_TC11,cg40796080_TC21,cg40796080_TO11,cg40796081_BC11,cg40796081_BC21,cg40796081_BO21,cg40796081_TC21,cg40796085_BC11,cg40796085_BC21,cg40796085_BO21,cg40796085_TC11,cg40796085_TC21,cg40796085_TO11…	chr4	41769281	41775199	c("Gm21541", "Il11ra1")	c(-131370, 12044)
chr5:65949922-65951712	9	1.02979807923802e-07	-0.0192464340357694	Chrna9, 4930480C01Rik	cg42229212_BC21,cg42229219_TC21,cg42229224_BC21,cg42229225_BC21,cg42229228_TC21,cg42229230_BC21,cg42229231_TC21,cg42229240_TC21,cg42229241_TC21	chr5	65949922	65951712	c("Chrna9", "Rhoh")	c(-16307, 89604)
chr4:139831639-139832987	5	1.52259624055407e-07	0.472032230643183	Pax7	cg41603034_BC11,cg41603061_BC21,cg41603094_TC11,cg41603131_TC11,cg41603132_TC11	chr4	139831639	139832987	c("Pax7", "Tas1r2")	c(1215, 178775)
chr2:13573724-13574796	5	1.65923279684294e-07	0.146916368683819	Vim	cg38079041_BC21,cg38079057_TC21,cg38079065_TC11,cg38079070_BC21,cg38079102_TC21	chr2	13573724	13574796	c("Vim", "St8sia6")	c(308, 219804)
chr13:23682569-23684013	6	1.808038381479e-07	-0.129707828302135	Gm44350, H2ac6, Gm24991	cg31347603_BC21,cg31347610_TC21,cg31347611_BC21,cg31347612_TC21,cg31347636_TC21,cg31347639_TC11	chr13	23682569	23684013	c("Hist1h1e", "Hist1h2ac")	c(-60733, 657)
chr18:25167758-25169251	5	1.81933954836334e-07	0.191792931141178	AW554918, Tpgs2	cg35522222_TC21,cg35522223_TO21,cg35522237_TC11,cg35522264_BC21,cg35522323_BC21	chr18	25167758	25169251	c("Tpgs2", "Fhod3")	c(503, 459059)
chr14:50413066-50414258	6	1.93505117003717e-07	-0.1158569291818	Olfr738	cg32466757_BC11,cg32466760_TC11,cg32466760_TC21,cg32466760_TO11,cg32466760_TO21,cg32466761_TC21	chr14	50413066	50414258	c("Olfr739", "Olfr738")	c(-4964, 6094)
chr7:45126377-45127629	9	2.23606992880036e-07	-0.248265576394166	Rpl13a, Gm45713, Snord35a, Snord34, Snord33, Mir5121, Snord32a	cg44514564_TC21,cg44514565_BC11,cg44514567_TC21,cg44514569_BC21,cg44514574_TC11,cg44514576_BC21,cg44514583_TC21,cg44514594_TC21,cg44514595_TC21	chr7	45126377	45127629	c("Rps11", "Rpl13a")	c(-2564, 1758)
chr4:44072333-44073377	5	2.36427559230456e-07	0.132218168559731	Gne	cg40815135_TC21,cg40815198_BC21,cg40815199_BC21,cg40815201_BC21,cg40815204_TC21	chr4	44072333	44073377	c("Gne", "Clta")	c(11322, 60177)
chr15:81744870-81745895	8	2.38243527235127e-07	-0.0493121378359468	Zc3h7b, Rangap1	cg33581208_TC21,cg33581209_TC21,cg21712678_TC21,cg33581271_BC21,cg33581272_BC11,cg33581284_BC21,cg33581285_BC11,cg33581291_BC11	chr15	81744870	81745895	c("Tef", "Zc3h7b")	c(-66032, 534)
chr9:58198342-58199576	5	2.43004015271021e-07	0.235485908693154	Islr, Islr2	cg46804728_TC21,cg46804745_TC21,cg46804772_TC21,cg46804775_BC21,cg46804814_TC11	chr9	58198342	58199576	c("Islr", "Islr2")	c(-39738, 2756)
chr6:17306538-17307839	8	2.64941213248217e-07	0.200489507880098	Cav1, Gm15581	cg43174229_BC21,cg43174246_BC21,cg43174250_BC21,cg43174252_TC11,cg43174255_TC11,cg43174270_BC11,cg43174272_BC21,cg43174275_TC21	chr6	17306538	17307839	c("Met", "Cav1")	c(-156612, 853)
chr10:126995509-126996584	6	2.67264662474407e-07	-0.147249528870495	Ctdsp2, Mir26a-2	cg29139775_TC21,cg29139776_TC21,cg29139777_BC21,cg29139778_TC21,cg29139784_BC11,cg29139798_TC21	chr10	126995509	126996584	c("Avil", "Ctdsp2")	c(-4663, 17329)
chr18:25753376-25754145	6	2.97324330993183e-07	0.318472927453752	Celf4	cg35527347_TC21,cg35527352_BC11,cg35527353_BC21,cg35527356_TC21,cg35527382_TC11,cg35527383_TC21	chr18	25753376	25754145	c("Celf4", "AW554918")	c(223, 584740)
chr19:10939976-10941009	5	3.26261969329943e-07	0.182872846632631	Ptgdr2	cg36152970_TC21,cg36152988_BC11,cg36152999_BC21,cg36153004_TC11,cg36153024_BC11	chr19	10939976	10941009	c("Ptgdr2", "Ccdc86")	c(3332, 8774)
chr5:139377508-139378309	5	3.5756467900243e-07	0.219554803651294	Gpr146, 3110082I17Rik	cg42938180_TC21,cg42938191_TC21,cg42938192_TC11,cg42938195_TC21,cg42938198_TC21	chr5	139377508	139378309	c("Gpr146", "Cyp2w1")	c(-11877, 25291)
chr15:77306179-77307692	5	3.70437429339464e-07	-0.00339478116452886	Rbfox2	cg33522755_TC21,cg33522793_TC11,cg33522872_TC11,cg33522893_TC21,cg33522895_BC11	chr15	77306179	77307692	c("Rbfox2", "Apol6")	c(118, 261860)
chr1:153619728-153620613	5	4.2311230825247e-07	-0.119968151420368	Gm6652	cg37623753_TC21,cg37623761_BC21,cg37623776_TC21,cg37623781_BC21,cg37623783_BC21	chr1	153619728	153620613	c("Npl", "Rgs8")	c(-70125, -32855)
chr1:138619306-138620741	6	4.25679894062602e-07	0.0774789394157042	Nek7	cg37535260_TC11,cg37535331_TC21,cg37535332_TC11,cg37535337_TC11,cg37535338_BC21,cg37535351_BC21	chr1	138619306	138620741	c("Nek7", "Lhx9")	c(-274, 222406)
chr3:86919133-86920400	5	4.77494230247055e-07	0.446839691560754	Dclk2	cg39976492_BC21,cg39976522_BC11,cg39976524_BC11,cg39976565_BC11,cg39976576_BC11	chr3	86919133	86920400	c("Mab21l2", "Dclk2")	c(-371483, 1086)
chr18:37307393-37308540	20	4.86166333129714e-07	-0.125477732197668	Gm42416, Gm37013, Gm37388, Pcdhb4	cg35611427_BC21,cg35611429_BC21,cg35611432_BC21,cg35611433_TC21,cg35611436_BO11,cg35611436_TC11,cg35611436_TC21,cg35611436_TO11,cg35611437_BC21,cg35611437_TO11,cg35611437_TO21,cg35611440_TC21,cg35611442_BC11,cg35611442_BC21,cg35611442_TO11,cg35611442_TO21,cg35611443_BO11,cg35611443_BO21,cg35611446_BC11,cg35611449_BC21	chr18	37307393	37308540	c("Pcdhb5", "Pcdhb4")	c(-12415, 511)
chr12:49383252-49385179	6	5.5928882453189e-07	0.319221888403243	Foxg1, Gm43517	cg30618857_BC21,cg30618933_TC21,cg30618937_BC21,cg30618962_BC21,cg30618990_BC11,cg30619053_BC11	chr12	49383252	49385179	c("Gm43517", "Foxg1")	c(-959, 1332)
chr9:32695642-32696377	5	6.38129743985591e-07	0.244922324898742	Ets1	cg46579978_TC21,cg46579984_TC21,cg46580002_BC21,cg46580048_BC21,cg46580050_TC11	chr9	32695642	32696377	c("Fli1", "Ets1")	c(-154414, -13)
chr11:95843703-95844551	6	6.43172110627396e-07	0.13398114786758	Gngt2	cg29971629_TC21,cg29971630_TC21,cg29971631_TC21,cg29971637_BC21,cg29971642_BC21,cg29971644_TC21	chr11	95843703	95844551	c("Gngt2", "B4galnt2")	c(1457, 70764)
chr12:118847309-118849089	6	6.47149713100419e-07	0.264822094043154	Sp8	cg31207564_BC21,cg31207572_BC11,cg31207601_BC21,cg31207649_TC21,cg31207650_BC21,cg31207672_TC11	chr12	118847309	118849089	c("Sp8", "Abcb5")	c(1870, 118222)
chr18:65579310-65580403	9	7.62322791421433e-07	0.131879347159832	Zfp532, Gm41760	cg35841097_BC21,cg35841102_TC21,cg35841105_TC21,cg35841106_BC21,cg35841107_TC11,cg35841110_TC21,cg35841112_BC21,cg35841114_TC21,cg35841115_TC21	chr18	65579310	65580403	c("Zfp532", "Malt1")	c(-374, 148893)
chr9:50603740-50605033	6	8.4539970164718e-07	0.250517075472965	Timm8b, Sdhd	cg46737409_TC21,cg46737413_TC21,cg46737415_BC21,cg46737435_TC11,cg46737457_BC11,cg46737468_BC21	chr9	50603740	50605033	c("Pih1d2", "Timm8b")	c(-12935, 476)
chr19:37017698-37019123	5	8.99046431720287e-07	0.221875027891625	NA	cg36355157_BC21,cg36355177_BC21,cg36355178_BC11,cg36355184_BC11,cg36355201_BC21	chr19	37017698	37019123	c("Btaf1", "Cpeb3")	c(92331, 189052)
chr1:134234477-134235395	6	1.11438003056664e-06	0.097522417216755	Adora1	cg37490350_BC11,cg37490373_TC21,cg37490375_TC21,cg37490384_BC21,cg37490390_TC21,cg37490391_BC21	chr1	134234477	134235395	c("Adora1", "Mybph")	c(495, 41479)
chr7:143106575-143107367	5	1.15859234852946e-06	0.0211245404243307	Kcnq1	cg45289245_TC21,cg45289251_BC11,cg45289258_TC21,cg45289274_TC21,cg45289295_BC11	chr7	143106575	143107367	c("Trpm5", "Kcnq1")	c(-12329, -283)
chr11:100859046-100859719	5	1.27610141774187e-06	-0.135529340575717	Stat5a	cg30041280_BC21,cg30041282_TC21,cg30041288_TC21,cg30041289_TC21,cg30041290_TC21	chr11	100859046	100859719	c("Stat5b", "Stat5a")	c(-36854, -1102)
chr6:113392418-113393121	7	1.73045380417606e-06	0.22151525930002	Ttll3	cg43855110_BC11,cg43855116_TC21,cg43855117_BC21,cg43855148_TC11,cg43855155_BC21,cg43855160_BC21,cg43855161_BC21	chr6	113392418	113393121	c("Ttll3", "Rpusd3")	c(311, 26571)
chr4:132795558-132796434	5	2.27992927660693e-06	-0.279089975755273	Themis2	cg41498341_TC11,cg41498353_TC21,cg41498354_TC11,cg41498370_TC21,cg41498373_TC11	chr4	132795558	132796434	c("Themis2", "Rpa2")	c(391, 27661)
chr7:3831938-3831939	8	2.31142002260663e-06	-0.0922679380164082	NA	cg44186842_BC11,cg44186842_BC21,cg44186842_BO11,cg44186842_BO21,cg44186842_TC11,cg44186842_TC21,cg44186842_TO11,cg44186842_TO21	chr7	3831938	3831939	c("Gm15448", "Pira2")	c(-6288, 13113)
chr5:136987221-136988718	7	2.6131019177019e-06	0.190056353403165	Plod3, Znhit1	cg42910584_TC11,cg42910599_BC21,cg42910647_TC11,cg42910648_TC21,cg42910649_BC11,cg42910663_BC21,cg42910665_BC11	chr5	136987221	136988718	c("Vgf", "Znhit1")	c(-38423, -737)
chr15:23035563-23036748	5	2.97150869453416e-06	0.171236993714638	Cdh18	cg33143036_BC11,cg33143046_BC11,cg33143061_BC21,cg33143062_TC21,cg33143065_TC21	chr15	23035563	23036748	c("Cdh18", "Cdh12")	c(-308, 1924703)
chr18:36560029-36560548	6	3.54055293558424e-06	0.0212864815428307	Ankhd1	cg35604244_BC21,cg35604246_TC11,cg35604256_BC21,cg35604275_BC21,cg35604276_TC21,cg35604277_BC11	chr18	36560029	36560548	c("Ankhd1", "Slc4a9")	c(-323, 32131)
chr7:141163046-141163823	5	3.83209457079303e-06	-0.101434768435755	Rnh1	cg45270341_TC21,cg45270342_BC21,cg45270343_BC21,cg45270346_TC11,cg45270351_TC11	chr7	141163046	141163823	c("Rnh1", "Ptdss2")	c(5255, 32148)
chr5:149287194-149287756	8	6.05407644706669e-06	-0.207708541714729	Alox5ap, Gm19719	cg43060012_TC21,cg43060013_BC21,cg43060015_BC21,cg43060016_BC21,cg43060017_TC21,cg43060027_TC11,cg43060035_BC21,cg43060040_TC11	chr5	149287194	149287756	c("Medag", "Alox5ap")	c(-124274, 22708)
chr4:41968071-41971083	138	6.0687859482548e-06	-0.0366269859146628	Fam205a4	cg40797939_TC21,cg40797942_BC11,cg40797942_BC21,cg40797942_TO11,cg40797942_TO21,cg40797943_BC11,cg40797943_BC21,cg40797943_TC21,cg40797944_BC11,cg40797944_BC21,cg40797944_BO11,cg40797944_BO21,cg40797944_TC11,cg40797944_TC21,cg40797945_BO11,cg40797945_BO21,cg40797945_TC11,cg40797945_TC21,cg40797947_BC11,cg40797947_BC21,cg40797947_BO21,cg40797948_BO11,cg40797948_BO12,cg40797948_BO21,cg40797949_BC11…	chr4	41968071	41971083	c("Fam205a4", "Gm21093")	c(3519, 65149)
chr7:80081875-80082472	8	6.07831074151024e-06	0.0342520658330214	Zfp710	cg44770136_TC21,cg44770139_TC11,cg44770141_TC21,cg44770144_TC11,cg44770145_TC21,cg44770145_TC22,cg44770150_TC11,cg44770163_TC21	chr7	80081875	80082472	c("Idh2", "Zfp710")	c(33219, 57359)
chr18:36967565-36969291	24	6.11415355783917e-06	-0.346917734869175	Pcdha1, Pcdha2, Pcdha3, Pcdha4, Gm42416, Pcdha5, Pcdha6, Gm37753	cg35608354_TC21,cg35608355_BC21,cg35608361_BC21,cg35608387_BC21,cg35608389_BC11,cg35608389_BO11,cg35608389_TC11,cg35608389_TO11,cg35608390_BC11,cg35608390_BO11,cg35608390_TC11,cg35608391_BC11,cg35608391_BC21,cg35608391_TC21,cg35608391_TO21,cg35608392_BC21,cg35608392_TC11,cg35608392_TC21,cg35608392_TO21,cg35608398_TC21,cg35608416_TC21,cg35608417_BC21,cg35608433_BO11,cg35607834_BO11	chr18	36967565	36969291	c("Gm37013", "Pcdha6")	c(-1488, 797)
chr11:54303803-54304343	6	6.11573693908772e-06	0.279609434179551	Acsl6	cg29554882_BC21,cg29554883_TC11,cg29554884_BC21,cg29554887_TC21,cg29554930_TC21,cg29554931_TC21	chr11	54303803	54304343	c("Il3", "Acsl6")	c(-36796, -129)
chr9:85842144-85843028	6	6.97398538276587e-06	0.262543538575954	Tpbg, 9330154J02Rik	cg47043790_BC21,cg47043792_BC21,cg47043795_TC11,cg47043804_BC21,cg47043808_BC11,cg47043834_TC21	chr9	85842144	85843028	c("Tpbg", "Ube2cbp")	c(206, 622364)
chr17:33940313-33941021	6	7.48403168342176e-06	0.282715456151546	Wdr46, Pfdn6	cg34857402_BC21,cg34857407_BC21,cg34857408_BC11,cg34857410_TC11,cg34857412_BC21,cg34857454_BC11	chr17	33940313	33941021	c("Wdr46", "B3galt4")	c(7, 10810)
chr11:88293254-88294588	5	8.68008447156879e-06	-0.132939475869738	Ccdc182	cg29902052_BC11,cg29902069_TC11,cg29902070_BC21,cg29902089_TC21,cg29902098_TC11	chr11	88293254	88294588	c("Ccdc182", "Mrps23")	c(-137, 89533)
chr10:21991240-21992265	6	8.68946696456728e-06	-0.237068667553285	Sgk1	cg28259060_TC11,cg28259063_BC11,cg28259074_BC21,cg28259082_TC21,cg28259086_TC21,cg28259087_TC11	chr10	21991240	21992265	c("4930444G20Rik", "Sgk1")	c(76327, 109568)
chr4:41777812-41779017	21	8.68946696456728e-06	0.00753425821911526	NA	cg40796220_BC11,cg40796220_BC21,cg40796220_BO11,cg40796220_TC11,cg40796220_TC21,cg40796220_TO11,cg40796220_TO21,cg40796222_BC11,cg40796222_BC21,cg40796222_TC11,cg40796222_TC21,cg40796222_TO11,cg40796222_TO21,cg40796229_BC21,cg40796230_BC11,cg40796230_BC21,cg40796230_BO11,cg40796230_BO21,cg40796230_TC11,cg40796230_TC21,cg40796230_TO21	chr4	41777812	41779017	c("Gm21541", "Il11ra1")	c(-125196, 18218)
chr14:76478696-76479998	6	8.90108035269858e-06	0.266827398544349	Tsc22d1	cg32700524_TC11,cg32700531_BC21,cg32700533_TC21,cg32700534_BC11,cg32700542_TC21,cg32700543_TC21	chr14	76478696	76479998	c("Tsc22d1", "Serp2")	c(63760, 77340)
chr17:56717158-56718106	6	9.10097386992041e-06	0.258800865073772	Ndufa11, Vmac	cg35059541_TC21,cg35059542_BC21,cg35059572_BC21,cg35059574_BC21,cg35059592_TC11,cg35059614_TC11	chr17	56717158	56718106	c("Vmac", "Ndufa11")	c(-711, -130)
chr13:47010408-47010658	5	9.78204796430837e-06	-0.0912200441486467	2010001K21Rik, Gm5790	cg31545249_TC21,cg31545251_TC21,cg31545254_TC21,cg31545254_TC22,cg31545255_BC21	chr13	47010408	47010658	c("Kif13a", "Nhlrc1")	c(-80815, 4317)
chr1:120602094-120603780	8	1.17551671934626e-05	0.230520094172346	En1	cg37388350_BC21,cg37388365_BC11,cg37388369_BC11,cg37388370_TC11,cg37388382_BC21,cg37388444_BC21,cg37388449_BC11,cg37388490_BC21	chr1	120602094	120603780	c("En1", "Insig2")	c(519, 725087)
chr10:80861360-80863527	7	1.7198318850168e-05	0.0943946929801619	Sppl2b	cg28729008_BC21,cg28729017_TC21,cg28729021_BC11,cg28729025_BC21,cg28729030_TC11,cg28729045_BC11,cg28729054_BC11	chr10	80861360	80863527	c("Tmprss9", "Sppl2b")	c(-9405, 7168)
chr7:16874425-16875525	6	1.72517502655295e-05	0.0458685617891714	Dact3, 9330104G04Rik	cg44268252_TC21,cg44268259_TC21,cg44268264_BC11,cg44268270_BC21,cg44268279_TC21,cg44268315_TC21	chr7	16874425	16875525	c("Dact3", "Prkd2")	c(-342, 31910)
chr17:27634488-27635648	6	1.78493510883849e-05	0.0612406533392022	Gm15420, Gm49804, Rps10	cg34777999_BC21,cg34778001_BC21,cg34778003_TC21,cg34778005_BC21,cg34778008_BC21,cg34778080_BC11	chr17	27634488	27635648	c("Nudt3", "Rps10")	c(-11603, 208)
chr2:5851644-5852173	9	2.17647002447952e-05	-0.0987654365409319	Nudt5	cg38021609_BO11,cg38021609_BO21,cg38021609_TC11,cg38021609_TC21,cg38021610_BC11,cg38021610_BC21,cg38021610_TO11,cg38021610_TO21,cg38021614_BC11	chr2	5851644	5852173	c("Cdc123", "Gm13199")	c(-6744, 11015)
chr4:103115001-103115606	7	2.20689328637055e-05	0.111853996739584	Mier1	cg41212417_TC11,cg41212418_TC11,cg41212426_TC21,cg41212427_TC21,cg41212430_TC21,cg41212431_BC11,cg41212432_BC21	chr4	103115001	103115606	c("Wdr78", "Mier1")	c(-748, -335)
chr13:51845839-51846618	6	2.33147841490424e-05	0.0723565871467481	NA	cg31592060_BC11,cg31592091_BC21,cg31592097_BC21,cg31592099_TC11,cg31592100_BC11,cg31592106_TC21	chr13	51845839	51846618	c("Sema4d", "Gadd45g")	c(-52481, -450)
chr5:31192835-31193884	7	2.56366933666951e-05	0.232053594400316	Snx17, Eif2b4	cg41990479_BC21,cg41990495_BC21,cg41990509_BC11,cg41990520_BC21,cg41990522_BC21,cg41990550_BC11,cg41990553_BC21	chr5	31192835	31193884	c("Snx17", "Zfp513")	c(132, 8944)
chr2:93461880-93463120	6	2.62700795377346e-05	0.0458922567549516	Gm10804, Cd82	cg38694185_TC21,cg38694186_BC21,cg38694212_BC11,cg38694213_TC21,cg38694218_TC21,cg38694247_TC21	chr2	93461880	93463120	c("Tspan18", "Cd82")	c(-128013, 2)
chr19:41981041-41982455	6	2.76741021217452e-05	-0.00694777797933955	Ubtd1, Mms19	cg36403512_BC11,cg36403526_BC21,cg36403566_BC11,cg36403597_TC11,cg36403598_BC21,cg36403656_TC21	chr19	41981041	41982455	c("Mms19", "Ubtd1")	c(-591, -15)
chr13:14063293-14064625	6	2.80648920887032e-05	0.245254402278533	Arid4b, Ggps1	cg31285348_BC11,cg31285362_TC21,cg31285363_TC21,cg31285366_BC21,cg31285395_BC11,cg31285468_TC21	chr13	14063293	14064625	c("Arid4b", "Hecw1")	c(167, 459267)
chr4:41688360-41688361	5	3.26485959296476e-05	-0.107158263786667	Cntfr	cg40794525_BC11,cg40794525_BC21,cg40794525_BO11,cg40794525_BO21,cg40794525_TC21	chr4	41688360	41688361	c("Enho", "Cntfr")	c(-48036, 7082)
chr10:104143421-104144704	6	3.33101770482021e-05	-0.145016081383014	Gm21293	cg28933453_BO11,cg28933453_BO21,cg28933455_BC11,cg28933455_BC21,cg28933457_TC21,cg28933462_TO21	chr10	104143421	104144704	c("Gm21293", "Slc6a15")	c(-255, 776219)
chr13:58806448-58808885	12	3.45531196252346e-05	0.303269313657602	Ntrk2	cg31679398_BC11,cg31679410_TC11,cg31679453_TC21,cg31679475_BC11,cg31679480_TC21,cg31679488_TC21,cg31679517_TC21,cg31679526_BC21,cg31679535_TC21,cg31679540_TC21,cg31679557_BC21,cg31679561_BC11	chr13	58806448	58808885	c("Slc28a3", "Ntrk2")	c(-196789, -31)
chr2:36103796-36105370	7	3.54958699047325e-05	0.189038442172457	Lhx6	cg38287495_BC11,cg38287511_TC21,cg38287514_BC21,cg38287520_TC21,cg38287552_TC21,cg38287564_BC11,cg38287596_BC11	chr2	36103796	36105370	c("Lhx6", "Morn5")	c(688, 55125)
chr4:148159507-148160777	6	3.59532836608663e-05	0.267333912203528	Fbxo2, Fbxo44	cg41682124_TC21,cg41682125_TC11,cg41682156_BC11,cg41682165_TC21,cg41682203_BC11,cg41682207_BC21	chr4	148159507	148160777	c("Fbxo2", "Fbxo44")	c(-479, -59)
chr7:47132384-47133637	5	4.1519924047176e-05	0.224071159216545	Ptpn5	cg44544507_TC21,cg44544539_BC11,cg44544552_TC21,cg44544573_BC21,cg44544579_TC21	chr7	47132384	47133637	c("Ptpn5", "Mrgpra6")	c(-293, 56406)
chr18:34372135-34373565	7	4.46764527733671e-05	0.0472591155409152	Reep5	cg35580313_BC11,cg35580319_BC21,cg35580320_BC21,cg35580356_BC11,cg35580386_BC11,cg35580388_BC11,cg35580424_BC21	chr18	34372135	34373565	c("Reep5", "Srp19")	c(565, 41705)
chr8:105307691-105308326	6	5.17094475611449e-05	-0.0294463237155016	Elmo3, Gm27320	cg46096247_TC21,cg46096248_BC21,cg46096249_BC21,cg46096261_TC21,cg46096263_TC21,cg46096264_TC11	chr8	105307691	105308326	c("Elmo3", "Lrrc29")	c(2399, 18268)
chr1:63263936-63265145	11	5.17094475611449e-05	-0.0187537651149067	NA	cg37006185_BC21,cg37006186_BC21,cg37006197_BC21,cg37006199_TC21,cg37006204_BC21,cg37006206_TC21,cg37006207_TC21,cg37006208_BC21,cg37006220_TC21,cg37006221_BC11,cg37006222_TC11	chr1	63263936	63265145	c("Gpr1", "Zdbf2")	c(-49997, -8725)
chr10:83391842-83392002	5	5.59602621357602e-05	0.0691830702002901	D10Wsu102e	cg28760313_BC11,cg28760314_TC21,cg28760315_TC21,cg28760318_BC21,cg28760320_BC11	chr10	83391842	83392002	c("D10Wsu102e", "Aldh1l2")	c(31701, 142218)
chr6:29164741-29165185	5	5.64574209638902e-05	0.0458831033496533	Rbm28	cg43246973_BC21,cg43246977_BC11,cg43246979_TC21,cg43246986_TC21,cg43246987_BC21	chr6	29164741	29165185	c("Rbm28", "Lep")	c(43, 104743)
chr8:64204794-64205535	5	6.13203121888985e-05	0.43821447778002	Tll1	cg45766563_TC11,cg45766571_BC21,cg45766591_TC11,cg45766593_TC21,cg45766595_BC21	chr8	64204794	64205535	c("Sgo2b", "Tll1")	c(-252994, 829)
chr4:135985392-135986440	5	6.15677980261364e-05	-0.223106074509489	Pithd1	cg41547022_BC21,cg41547033_BC21,cg41547035_TC21,cg41547038_BC11,cg41547039_TC21	chr4	135985392	135986440	c("Lypla2", "Pithd1")	c(-13290, 1348)
chr3:134828996-134829577	5	6.32294828038379e-05	0.263467980609451	Tacr3	cg40364625_TC21,cg40364628_BC11,cg40364642_BC11,cg40364644_BC21,cg40364657_TC21	chr3	134828996	134829577	c("Cenpe", "Tacr3")	c(-383251, 279)
chr4:156229593-156230146	5	6.32576386888477e-05	-0.172431487270018	Plekhn1, Mir7658	cg41803151_TC11,cg41803154_TC11,cg41803166_TC21,cg41803167_BC21,cg41803168_TC11	chr4	156229593	156230146	c("Plekhn1", "Perm1")	c(4988, 14001)
chr5:124439555-124440279	5	6.35523844732143e-05	0.24026833384119	Kmt5a	cg42774472_BC21,cg42774474_BC21,cg42774491_BC11,cg42774495_TC11,cg42774510_BC21	chr5	124439555	124440279	c("Sbno1", "Kmt5a")	c(-14307, -5576)
chr4:41791876-41795324	73	6.36390565333577e-05	-0.0193720602802468	Gm12407	cg40796363_BO11,cg40796363_BO21,cg40796363_TC21,cg40796367_BC11,cg40796367_BC21,cg40796367_TC11,cg40796367_TC21,cg40796367_TO11,cg40796367_TO21,cg40796369_BO11,cg40796369_BO21,cg40796369_TO11,cg40796369_TO21,cg40796370_BO11,cg40796370_BO21,cg40796370_TC11,cg40796371_TC11,cg40796371_TC21,cg40796373_TC21,cg40796373_TO11,cg40796373_TO21,cg40796375_TC11,cg40796375_TC21,cg40796377_BO11,cg40796377_BO21…	chr4	41791876	41795324	c("Gm21541", "Il11ra1")	c(-110010, 33404)
chr8:8655916-8656781	5	7.18051268228262e-05	0.22863803084034	Efnb2	cg45344841_TC21,cg45344843_TC21,cg45344846_BC21,cg45344855_BC11,cg45344859_BC21	chr8	8655916	8656781	c("Slc10a2", "Efnb2")	c(-3550997, 4894)
chr6:31218255-31219417	7	7.4774274443417e-05	-0.0440581917641946	Lncpint	cg43269433_BC21,cg43269446_TC11,cg43269447_BC11,cg43269448_TC21,cg43269471_BC21,cg43269472_BC21,cg43269479_BC21	chr6	31218255	31219417	c("Klf14", "Mkln1")	c(-259758, -179899)
chr17:65883125-65884459	6	8.98844740364239e-05	-0.0573765207288443	Ralbp1	cg35124689_BC21,cg35124696_TC21,cg35124704_TC21,cg35124707_BC11,cg35124725_BC21,cg35124729_BC21	chr17	65883125	65884459	c("Ralbp1", "Ppp4r1")	c(1963, 100437)
chr18:60774277-60776239	9	0.00010491466141978	-0.00879196319146113	Rps14	cg35790492_TC21,cg35790527_TC11,cg35790563_TC11,cg35790570_TC21,cg35790578_TC11,cg35790582_BC21,cg35790583_TC21,cg35790588_BC21,cg35790590_TC21	chr18	60774277	60776239	c("Cd74", "Rps14")	c(-28590, 748)
chr3:102734506-102735075	5	0.000107128614005162	0.156067831008839	Tspan2, Tspan2os	cg40122736_BC21,cg40122740_TC21,cg40122754_TC11,cg40122780_BC21,cg40122782_TC21	chr3	102734506	102735075	c("Tspan2", "Tshb")	c(261, 47884)
chr5:24392952-24394218	5	0.000114792320432827	-0.236226472247446	Abcb8	cg41934012_BC11,cg41934017_TC21,cg41934023_BC21,cg41934026_BC21,cg41934028_BC21	chr5	24392952	24394218	c("Atg9b", "Abcb8")	c(-1442, -91)
chr2:74578223-74579483	7	0.000116861605444014	0.154752258018398	4930445N08Rik, Lnpk	cg38556370_BC21,cg38556374_TC21,cg38556376_BC21,cg38556379_TC11,cg38556428_BC11,cg38556451_TC11,cg38556455_TC21	chr2	74578223	74579483	c("Atp5g3", "Hoxd10", "Hoxd11", "Hoxd12", "Hoxd13", "Lnpk", "Evx2")	c(-667528, -113071, -103470, -96160, -89457, 95, 80566)
chr2:103566271-103566901	5	0.000133561349716138	0.275376521766349	Abtb2	cg38752343_BC11,cg38752347_TC21,cg38752405_TC11,cg38752412_BC11,cg38752413_TC11	chr2	103566271	103566901	c("Abtb2", "Nat10")	c(276, 194684)
chr15:50887052-50888068	5	0.000133561349716138	-0.233815420286631	Trps1	cg33324683_BC21,cg33324690_BC21,cg33324692_TC21,cg33324698_BC11,cg33324702_TC21	chr15	50887052	50888068	c("Csmd3", "Trps1")	c(-2095571, 1489)
chr1:170885007-170885504	6	0.000133844318471227	0.0260687383776793	Gm26620, Dusp12	cg37769255_TC21,cg37769257_BC21,cg37769292_TC21,cg37769295_BC21,cg37769298_TC11,cg37769299_BC21	chr1	170885007	170885504	c("Atf6", "Dusp12")	c(-17484, 285)
chr4:41765089-41765695	16	0.000143600577471575	-0.0230969160762959	Il11ra1	cg40796002_BC11,cg40796002_BC21,cg40796002_BO11,cg40796002_BO21,cg40796002_TC11,cg40796002_TC21,cg40796002_TO11,cg40796002_TO21,cg40796011_BC11,cg40796011_BC21,cg40796011_BO11,cg40796011_BO21,cg40796011_TC11,cg40796011_TC21,cg40796011_TO21,cg40796014_TC21	chr4	41765089	41765695	c("Gm21541", "Il11ra1")	c(-138218, 5196)
chr14:75130631-75131574	6	0.000152853524869782	0.297133886205108	Lcp1, Lrrc63	cg32685453_TC11,cg32685463_BC21,cg32685484_BC11,cg32685487_BC21,cg32685492_BC21,cg32685494_BC11	chr14	75130631	75131574	c("Lcp1", "Lrrc63")	c(-5230, -221)
chr13:12394938-12395640	5	0.000173511146969486	0.159918098690906	Heatr1	cg31273074_BC21,cg31273078_TC11,cg31273095_TC21,cg31273096_TC21,cg31273113_BC21	chr13	12394938	12395640	c("Actn2", "Heatr1")	c(-54529, -82)
chr4:41940243-41941648	16	0.000174994460821669	-0.061137698542502	Gm20878, Gm13307	cg40797730_BC11,cg40797730_BC21,cg40797732_BO11,cg40797732_BO21,cg40797735_BC21,cg40797735_TC11,cg40797735_TC21,cg40797735_TO11,cg40797735_TO21,cg40797736_BO11,cg40797736_BO21,cg40797736_TC11,cg40797737_BC21,cg40797738_BC21,cg40797742_BC11,cg40797742_BC21	chr4	41940243	41941648	c("Fam205a4", "Gm21541")	c(-25113, 37335)
chr16:45843981-45844689	5	0.000176457103418303	0.146155180084102	Phldb2	cg34197581_BC21,cg34197588_TC21,cg34197613_BC11,cg34197614_BC21,cg34197627_BC21	chr16	45843981	45844689	c("Phldb2", "Plcxd2")	c(-101, 165883)
chr7:109169701-109170575	5	0.000177070787760765	0.122734044258027	Lmo1	cg44971926_BC21,cg44971975_TC11,cg44971978_TC21,cg44971982_BC21,cg44971988_TC21	chr7	109169701	109170575	c("Ric3", "Lmo1")	c(-86807, 381)
chr1:9298568-9299177	5	0.000178354466930491	0.210836009387513	Sntg1	cg36635428_BC21,cg36635429_BC21,cg36635435_BC21,cg36635439_TC21,cg36635456_TC21	chr1	9298568	9299177	c("Sntg1", "Pcmtd1")	c(366, 2209952)
chr11:22971952-22974383	37	0.000191267853708996	0.0678283399199251	Zrsr1, Commd1b, Commd1	cg29321484_BC21,cg29321486_TC21,cg29321487_BC11,cg29321488_BC21,cg29321490_TC21,cg29321497_TC21,cg29321498_BC21,cg29321499_BC21,cg29321500_BC21,cg29321505_TC21,cg29321506_TC21,cg29321531_TC21,cg29321532_TC11,cg29321539_BC21,cg29321544_BC11,cg29321546_BC11,cg29321548_BC11,cg29321552_TC21,cg29321553_BC11,cg29321554_TC21,cg29321557_TC21,cg29321561_BC21,cg29321563_BC11,cg29321564_TC21,cg29321579_BC21…	chr11	22971952	22974383	c("B3gnt2", "Zrsr1")	c(-113066, -48)
chr11:118427772-118428836	7	0.000194622599623929	-0.0721143021745138	C1qtnf1	cg30259460_BC21,cg30259461_BC21,cg30259465_TC21,cg30259467_TC21,cg30259476_TC11,cg30259477_TC11,cg30259482_BC21	chr11	118427772	118428836	c("Cant1", "C1qtnf1")	c(-9281, -195)
chr7:3629950-3630599	5	0.000198346986218485	-0.203662312503817	Prpf31	cg44184957_TC11,cg44184959_BC21,cg44184960_TC21,cg44184970_TC21,cg44184978_BC21	chr7	3629950	3630599	c("Cnot3", "Prpf31")	c(-15078, 289)
chr16:43889673-43890352	8	0.000206392512585057	-0.0774132074033417	Ccdc191, Qtrt2	cg34181589_BC11,cg34181590_BC11,cg34181591_BC21,cg34181599_TC21,cg34181600_BC21,cg34181604_BC21,cg34181605_BC11,cg34181617_BC11	chr16	43889673	43890352	c("Ccdc191", "Zdhhc23")	c(110, 89038)
chr3:138066678-138067411	5	0.000220578633660966	-0.0288835129956515	1110002E22Rik, Gm5105	cg40390056_TC21,cg40390069_TC21,cg40390076_TC21,cg40390077_TC21,cg40390078_TC11	chr3	138066678	138067411	c("Gm5105", "1110002E22Rik")	c(344, 1992)
chr7:140856223-140858903	16	0.000233063337071213	0.0936754616655085	Ric8a, Gm45785, Bet1l	cg45265925_BC11,cg45265930_TC11,cg45265938_TC21,cg45265942_BC11,cg45265952_TC21,cg45265964_TC21,cg45265986_BC11,cg45265988_BC21,cg45266020_TC21,cg45266022_BC11,cg45266038_BC21,cg45266039_TC11,cg45266047_BC21,cg45266049_TC21,cg45266051_TC21,cg45266057_BC21	chr7	140856223	140858903	c("Psmd13", "Bet1l")	c(-24405, -454)
chr5:34326565-34327731	5	0.000289914625929955	0.00937951336525286	Cfap99, Gm43458	cg42020081_TC21,cg42020100_BC21,cg42020110_TC21,cg42020116_TC21,cg42020119_BC21	chr5	34326565	34327731	c("Zfyve28", "Rnf4")	c(-38822, -9141)
chr4:132638828-132639151	5	0.000292885522421202	-0.213294666525618	Eya3	cg41496359_BC11,cg41496366_BC21,cg41496376_BC11,cg41496377_BC21,cg41496387_TC21	chr4	132638828	132639151	c("Eya3", "Ptafr")	c(-57, 74922)
chr7:130692059-130692931	5	0.000302533777001313	0.237134559333813	Tacc2, Fgfr2	cg45166604_BC21,cg45166610_BC11,cg45166618_TC11,cg45166643_BC11,cg45166644_TC11	chr7	130692059	130692931	c("Btbd16", "Tacc2")	c(-81574, 115011)
chr1:134036977-134037555	7	0.000316538466765025	-0.098830369038504	Fmod	cg37487772_TC21,cg37487773_BC21,cg37487775_TC11,cg37487776_BC21,cg37487780_TC21,cg37487781_TC11,cg37487783_TC21	chr1	134036977	134037555	c("Fmod", "Btg2")	c(12, 41854)
chr7:89517321-89518234	7	0.000329289887883128	0.16875722863146	Prss23	cg44836693_TC11,cg44836726_BC11,cg44836751_BC11,cg44836761_TC21,cg44836763_BC11,cg44836767_TC21,cg44836770_BC21	chr7	89517321	89518234	c("Me3", "Prss23")	c(-114926, -191)
chr8:25519047-25520308	5	0.00033116072295519	0.253735691747291	Fgfr1	cg45494965_TC11,cg45495044_BC11,cg45495047_BC11,cg45495053_TC21,cg45495068_BC21	chr8	25519047	25520308	c("Fgfr1", "Letm2")	c(918, 77836)
chr18:37681759-37682562	18	0.000367145452126114	-0.11203412835976	Gm42416, Gm37013, Gm37388, Pcdhga1, Pcdhga2, Pcdhga3, Pcdhgb1	cg35614902_TC21,cg35614907_BC11,cg35614907_BC21,cg35614907_TC11,cg35614907_TC21,cg35614907_TO11,cg35614907_TO21,cg35614909_BC11,cg35614909_BC21,cg35614909_TO11,cg35614909_TO21,cg35614910_BO11,cg35614910_BO21,cg35614910_TC11,cg35614910_TC21,cg35614955_TC11,cg35614955_TC21,cg35614959_BC21	chr18	37681759	37682562	c("Pcdhga4", "Pcdhgb1")	c(-3050, 1927)
chr8:94172137-94173275	5	0.000373174653046115	-0.0353942700452758	Mt2, Gm45774	cg46021573_TC21,cg46021580_BC21,cg46021581_BC11,cg46021637_BC21,cg46021652_BC21	chr8	94172137	94173275	c("Mt1", "Mt2")	c(-6376, 42)
chr17:71001790-71002972	6	0.000381368548992645	0.0528738373663822	Myom1, Gm49909, Myl12a	cg35175355_BC21,cg35175366_BC21,cg35175426_BC11,cg35175429_BC21,cg35175459_BC21,cg35175464_BC21	chr17	71001790	71002972	c("Myl12b", "Myl12a")	c(-11594, 173)
chr17:35120936-35121786	5	0.000391881915567343	0.300368018980677	Gpank1, Csnk2b	cg34875459_BC21,cg34875513_BC11,cg34875525_BC11,cg34875529_BC21,cg34875530_BC21	chr17	35120936	35121786	c("Gpank1", "Csnk2b")	c(-1591, -188)
chr13:34963007-34963876	5	0.000405969223153753	-0.179966795026542	Eci3, Gm47217	cg31428326_TC21,cg31428327_TC21,cg31428335_TC21,cg31428338_BC21,cg31428352_BC21	chr13	34963007	34963876	c("Eci3", "4933417A18Rik")	c(369, 39032)
chr8:83955048-83955607	6	0.000417789265750382	0.104637683703385	Asf1b, Gm10644	cg45917515_BC11,cg45917516_BC21,cg45917520_TC11,cg45917552_BC21,cg45917556_BC21,cg45917562_BC21	chr8	83955048	83955607	c("Asf1b", "Gm10644")	c(-180, -122)
chr2:84886474-84888152	5	0.0004195292605923	0.320127606042111	Rtn4rl2	cg38637121_BC21,cg38637187_BC21,cg38637238_TC11,cg38637245_TC21,cg38637246_TC21	chr2	84886474	84888152	c("Slc43a3", "Rtn4rl2")	c(-49351, -621)
chr6:83078070-83078793	8	0.000482818239799078	0.163750594046461	Pcgf1	cg43618729_TC11,cg43618734_BC11,cg43618747_BC21,cg43618752_TC21,cg43618753_TC21,cg43618761_BC21,cg43618791_TC21,cg43618792_TC21	chr6	83078070	83078793	c("Lbx2", "Pcgf1")	c(-7936, 41)
chr4:41964622-41965618	23	0.000499701342312993	-0.0120252101744368	NA	cg40797914_BO11,cg40797914_BO21,cg40797916_TC21,cg40797916_TO11,cg40797916_TO21,cg40797917_BC21,cg40797917_BO21,cg40797917_TC11,cg40797917_TC21,cg40797918_BC11,cg40797918_BC21,cg40797918_BO11,cg40797918_BO21,cg40797918_TO11,cg40797918_TO21,cg40797919_TO11,cg40797919_TO21,cg40797921_BC11,cg40797921_BC21,cg40797921_BO11,cg40797921_BO21,cg40797921_TO11,cg40797921_TO21	chr4	41964622	41965618	c("Fam205a4", "Gm21541")	c(-938, 61510)
chr15:79484890-79485703	5	0.000509603418968509	-0.16882405405401	Kcnj4	cg33552520_TC11,cg33552528_TC21,cg33552539_TC21,cg33552547_BC21,cg33552563_TC21	chr15	79484890	79485703	c("Csnk1e", "Kcnj4")	c(-43297, 19945)
chr1:72582810-72583434	5	0.000530571956527676	-0.035561268917138	Smarcal1	cg37070455_TC21,cg37070471_BC21,cg37070472_TC21,cg37070475_TC11,cg37070476_BC21	chr1	72582810	72583434	c("March4", "Smarcal1")	c(-46192, -129)
chr16:31428653-31429455	6	0.000540041701863697	0.3857712372729	Bdh1, Gm15743	cg34076922_BC21,cg34076940_TC11,cg34076965_BC21,cg34076977_TC21,cg34076984_BC11,cg34076985_BC11	chr16	31428653	31429455	c("Dlg1", "Bdh1")	c(-234985, 306)
chr7:110061014-110061743	5	0.000577199488186069	0.292157788450015	Zfp143, 1600010M07Rik, AA474408	cg44979872_BC21,cg44979890_TC21,cg44979891_BC21,cg44979911_TC21,cg44979917_BC11	chr7	110061014	110061743	c("Wee1", "Zfp143")	c(-60668, 161)
chr11:6172747-6173312	5	0.000592301506226935	0.0104551200088716	Nudcd3, Rps15a-ps6	cg29211844_BC11,cg29211844_BC21,cg29211844_BO11,cg29211844_BO21,cg29211855_BC21	chr11	6172747	6173312	c("Camk2b", "Nudcd3")	c(-107281, 27386)
chr2:119618554-119618746	8	0.0006345282884318	-0.142257625568864	Nusap1	cg38867195_TC21,cg38867196_BC11,cg38867197_TC21,cg38867201_TC11,cg38867204_BC21,cg38867205_BC21,cg38867206_TC21,cg38867207_TC11	chr2	119618554	119618746	c("Oip5", "Ndufaf1")	c(-181, 44148)
chr2:181520279-181521131	5	0.000658105175558437	0.0370322276322867	Dnajc5	cg39436131_TC21,cg39436146_TC21,cg39436179_TC11,cg39436212_BC21,cg39436215_BC21	chr2	181520279	181521131	c("Dnajc5", "Uckl1")	c(220, 61303)
chr17:34627779-34628525	5	0.000665308544235187	-0.302614781996773	Ppt2	cg34866870_BC21,cg34866888_BC11,cg34866891_BC21,cg34866905_TC21,cg34866908_BC21	chr17	34627779	34628525	c("Prrt1", "Ppt2")	c(-1381, -1004)
chr11:102407348-102408378	6	0.000671341650391422	0.254935393399037	Slc25a39	cg30064214_TC11,cg30064275_TC11,cg30064281_TC21,cg30064285_TC11,cg30064286_BC21,cg30064300_BC21	chr11	102407348	102408378	c("Grn", "Slc25a39")	c(-22452, -319)
chr9:106280987-106281622	6	0.000689335499943	0.207639220680413	Poc1a	cg47214134_BC21,cg47214141_BC11,cg47214166_BC11,cg47214174_BC21,cg47214175_TC21,cg47214176_BC21	chr9	106280987	106281622	c("Dusp7", "Poc1a")	c(-87328, 243)
chr3:87783745-87783843	5	0.000717887765368341	-0.246801092489934	Pear1, Ntrk1	cg39984844_TC11,cg39984845_TC21,cg39984846_TC11,cg39984848_BC11,cg39984851_TC21	chr3	87783745	87783843	c("Pear1", "Ntrk1")	c(-14851, 11368)
chr7:3692715-3693484	7	0.000740335635345236	0.296515755046515	Tsen34, Mboat7	cg44185879_BC21,cg44185899_TC21,cg44185900_BC11,cg44185906_TC21,cg44185927_TC11,cg44185941_TC11,cg44185942_BC21	chr7	3692715	3693484	c("Tmc4", "Tsen34")	c(-15546, -276)
chr2:102450380-102451046	6	0.000769000084299985	0.237394396154223	Fjx1	cg38743364_BC21,cg38743381_BC11,cg38743394_TC21,cg38743395_TC21,cg38743396_TC11,cg38743428_TC21	chr2	102450380	102451046	c("Trim44", "Fjx1")	c(-49813, 1786)
chr2:157566369-157566761	6	0.000835533174306395	0.127903783273599	Blcap	cg39177656_BC11,cg39177657_BC11,cg39177666_TC11,cg39177671_BC21,cg39177675_BC21,cg39177676_BC21	chr2	157566369	157566761	c("Ctnnbl1", "Blcap")	c(-170836, -204)
chr8:123442827-123443304	5	0.000852695745142742	0.221727340838848	Galnt2l, Def8	cg46323579_TC21,cg46323594_BC11,cg46323600_TC21,cg46323601_BC21,cg46323608_TC21	chr8	123442827	123443304	c("Afg3l1", "Def8")	c(-34838, 60)
chr2:181493200-181494772	7	0.00088511938895675	-0.130497633429258	Abhd16b	cg39435836_TC21,cg39435837_TC21,cg39435858_BC21,cg39435883_BC21,cg39435885_TC11,cg39435889_TC21,cg39435900_TC21	chr2	181493200	181494772	c("Tpd52l2", "Abhd16b")	c(-3179, 780)
chr8:70744481-70745410	5	0.000886504039629632	-0.138415658241194	Pde4c	cg45816507_TC11,cg45816512_TC21,cg45816522_BC11,cg45816524_BC21,cg45816547_BC21	chr8	70744481	70745410	c("Rab3a", "Pde4c")	c(-10565, 20880)
chr2:130276631-130277091	6	0.000902907416429045	-0.00376231517981435	Nop56	cg38959413_BC21,cg38959417_BC21,cg38959419_BC21,cg38959420_BC21,cg38959426_TC21,cg38959427_BC21	chr2	130276631	130277091	c("Nop56", "Idh3b")	c(2431, 7686)
chr5:35280071-35281234	5	0.000918499457581021	0.316449126654624	Adra2c	cg42028840_TC21,cg42028844_TC11,cg42028848_BC21,cg42028948_TC21,cg42028954_BC21	chr5	35280071	35281234	c("Hmx1", "Adra2c")	c(-108465, 2333)
chr7:3703874-3704323	6	0.000936552170596173	-0.148403340647176	Rps9	cg44186112_BC21,cg44186124_TC11,cg44186134_BC21,cg44186141_TC11,cg44186142_BC21,cg44186143_BC21	chr7	3703874	3704323	c("Rps9", "Pirb")	c(46, 16284)
chr7:4149694-4150543	5	0.000969720144981621	-0.068732657348458	Leng9	cg44188697_TC21,cg44188707_TC21,cg44188708_TC11,cg44188710_BC21,cg44188725_BC21	chr7	4149694	4150543	c("Leng9", "Leng8")	c(256, 13069)
chr13:95604150-95604462	5	0.00106052837505835	0.0931561189985154	F2r	cg31931880_TC11,cg31931883_BC11,cg31931886_BC21,cg31931897_TC21,cg31931898_TC21	chr13	95604150	95604462	c("F2rl1", "F2r")	c(-79079, 14181)
chr8:72443481-72443964	5	0.0010716362454039	-0.274542188916453	1700030K09Rik, Calr3	cg45836208_TC21,cg45836228_TC21,cg45836235_TC21,cg45836237_BC11,cg45836238_TC21	chr8	72443481	72443964	c("Eps15l1", "Calr3")	c(-22262, 148)
chr18:37706967-37707337	5	0.0010720043892395	-0.481085115726287	Gm42416, Gm37013, Gm37388, Pcdhga1, Pcdhga2, Pcdhga3, Pcdhgb1, Pcdhga4, Pcdhgb2, Pcdhga5, Pcdhga6	cg35615357_TC21,cg35615358_TC21,cg35615359_BC21,cg35615366_TC11,cg35615367_TC21	chr18	37706967	37707337	c("Pcdhga7", "Pcdhga6")	c(-7612, 113)
chr12:72939855-72940674	5	0.00114248784607824	0.293706506516185	Six6, 4930447C04Rik	cg30787216_BC21,cg30787222_BC21,cg30787242_TC11,cg30787247_BC11,cg30787274_TC21	chr12	72939855	72940674	c("Six6", "Six1")	c(372, 106915)
chr8:116921323-116921649	5	0.00119316681177435	0.387445762765371	Cmc2	cg46225835_BC21,cg46225837_BC11,cg46225845_BC21,cg46225854_BC11,cg46225856_BC21	chr8	116921323	116921649	c("Cenpn", "Cmc2")	c(-254, -31)
chr18:12972771-12973822	9	0.00124350722717559	0.0853317785644985	Impact	cg35443739_TC21,cg35443741_TC21,cg35443747_TC21,cg35443748_BC21,cg35443749_BC11,cg35443752_BC11,cg35443753_TC21,cg35443755_TC11,cg35443804_TC11	chr18	12972771	12973822	c("Hrh4", "Impact")	c(-33694, 1044)
chr2:61805894-61806213	5	0.00129119819487795	0.160523601681552	Tbr1	cg38451308_BC21,cg38451310_TC21,cg38451313_BC11,cg38451315_TC21,cg38451317_BC21	chr2	61805894	61806213	c("Slc4a10", "Tbr1")	c(-240592, 1600)
chr2:71528216-71530215	10	0.00129588469449111	0.0616942294710411	Dlx1, Dlx1as	cg38524548_TC21,cg38524549_TC21,cg24228707_BC21,cg38524553_TC21,cg38524558_TC21,cg38524569_BC11,cg38524570_TC11,cg38524604_BC21,cg38524656_TC21,cg38524673_TC11	chr2	71528216	71530215	c("Dlx1", "Dlx2")	c(1102, 17539)
chr3:117575284-117575800	6	0.00130636838872351	0.275778900412243	Plppr5	cg40227556_BC21,cg40227612_BC21,cg40227614_BC21,cg40227615_TC21,cg40227616_BC11,cg40227617_TC21	chr3	117575284	117575800	c("Plppr5", "Snx7")	c(315, 293394)
chr17:35015422-35015843	6	0.0015584479870294	-0.0597375737010847	Vars	cg34873620_BC21,cg34873622_BC21,cg34873630_BC21,cg34873637_BC11,cg34873640_TC21,cg34873642_TC11	chr17	35015422	35015843	c("Vwa7", "Vars")	c(-947, 14645)
chr15:102458957-102459172	5	0.00160719850181739	-0.250852517173037	Prr13	cg33833592_TC21,cg33833598_BC21,cg33833599_BC21,cg33833604_BC21,cg33833606_BC21	chr15	102458957	102459172	c("Prr13", "Amhr2")	c(-168, 13697)
chr17:87825567-87826552	10	0.00161671536872334	0.178703008900858	Gm50039	cg35336675_BC11,cg35336678_BC11,cg35336682_BC11,cg35336686_TC11,cg35336691_TC11,cg35336692_BC11,cg35336693_BC11,cg35336695_BC21,cg35336699_TC11,cg35336703_TC21	chr17	87825567	87826552	c("Rpl36-ps4", "Kcnk12")	c(-94918, -28065)
chr7:141258812-141259763	5	0.00162713543368044	0.120755216328081	Phrf1	cg45271754_TC21,cg45271762_TC11,cg45271763_BC21,cg45271780_BC21,cg45271781_BC21	chr7	141258812	141259763	c("Irf7", "Phrf1")	c(7194, 30498)
chr2:168893990-168894430	6	0.0016296138390888	-0.771247453092882	Zfp64	cg39313065_BC11,cg39313076_TC11,cg39313077_TC21,cg39313085_TC11,cg39313088_BC11,cg39313092_BC11	chr2	168893990	168894430	c("Sall4", "Zfp64")	c(-127009, 61062)
chr10:79854307-79855422	5	0.00175977333030969	0.0730924783541067	Ptbp1, E130317F20Rik	cg28708138_TC21,cg28708143_BC11,cg28708153_TC21,cg28708172_BC21,cg28708269_BC21	chr10	79854307	79855422	c("Ptbp1", "Plppr3")	c(437, 19770)
chr3:95687799-95688319	6	0.00187400295542464	-0.0348823933705797	Adamtsl4	cg40054363_BC11,cg40054365_BC21,cg40054381_BC21,cg40054395_BC21,cg40054396_TC21,cg40054397_TC11	chr3	95687799	95688319	c("Adamtsl4", "Ecm1")	c(-142, 51510)
chr3:89417928-89418736	6	0.00222658858595053	0.156950234603387	Shc1, Cks1b	cg40007332_BC11,cg40007333_TC21,cg40007355_BC11,cg40007368_BC21,cg40007370_TC11,cg40007383_TC21	chr3	89417928	89418736	c("Flad1", "Cks1b")	c(-6469, 51)
chr4:41700742-41701077	6	0.00228567285021089	-0.0306291126494275	Il11ra1	cg40794908_BC21,cg40794917_BC11,cg40794917_BC21,cg40794917_BO11,cg40794917_TO11,cg40794917_TO21	chr4	41700742	41701077	c("Cntfr", "Rpp25l")	c(-5467, 12625)
chr10:103028416-103029065	5	0.00241272606294483	0.0098374983113216	Alx1	cg28927857_TC21,cg28927886_TC21,cg28927888_BC11,cg28927891_BC21,cg28927896_BC21	chr10	103028416	103029065	c("Alx1", "Rassf9")	c(314, 516518)
chr7:127024917-127026445	10	0.00241272606294483	0.195279783290927	Maz	cg45126994_TC21,cg45127002_BC21,cg45127004_BC21,cg45127009_BC21,cg45127013_BC21,cg45127032_TC21,cg45127034_BC11,cg45127038_TC21,cg21355390_TC11,cg45127106_TC11	chr7	127024917	127026445	c("Prrt2", "Maz")	c(-4470, 771)
chr5:9099957-9101882	6	0.00256417522814731	0.148371334542427	Tmem243	cg41845807_TC21,cg41845813_BC21,cg41845822_TC21,cg41845823_TC11,cg41845944_BC21,cg41845958_TC21	chr5	9099957	9101882	c("Tmem243", "Dmtf1")	c(172, 60857)
chr5:64159500-64160322	7	0.00257497645925891	0.285509553154842	Tbc1d1	cg42209647_BC11,cg42209649_TC21,cg42209667_TC11,cg42209668_BC21,cg42209670_BC11,cg42209679_BC21,cg42209710_BC11	chr5	64159500	64160322	c("Klf3", "Tbc1d1")	c(-643477, 460)
chr9:108825959-108827449	5	0.00269757988262296	0.250629822555541	Celsr3	cg47246273_TC11,cg47246328_TC11,cg47246336_BC21,cg47246375_TC11,cg47246384_BC21	chr9	108825959	108827449	c("Slc26a6", "Celsr3")	c(-27333, 384)
chr13:43200483-43201191	7	0.00271095492426134	-0.315400716719302	Gfod1	cg31502620_BC21,cg31502632_TC21,cg31502634_BC11,cg31502637_BC21,cg31502645_TC21,cg31502658_TC11,cg31502659_BC21	chr13	43200483	43201191	c("Tbc1d7", "Gfod1")	c(-29353, 103335)
chr11:48816175-48817312	5	0.00275787032815294	0.199960073992134	Trim41	cg29497097_TC21,cg29497115_BC21,cg29497121_TC21,cg29497122_TC11,cg29497171_TC11	chr11	48816175	48817312	c("Trim41", "Rack1")	c(610, 16383)
chr4:42157219-42157283	5	0.00283143590645106	-0.121266361179334	Gm13306	cg40799055_BO21,cg40799056_TC11,cg40799056_TC21,cg40799057_TO11,cg40799057_TO21	chr4	42157219	42157283	c("Gm13306", "Gm13305")	c(3211, 11352)
chr2:121170265-121171458	5	0.0029674650439625	0.00670224637418061	Tubgcp4, Zscan29	cg38881831_BC21,cg38881832_TC21,cg38881878_BC11,cg38881917_BC21,cg38881918_BC21	chr2	121170265	121171458	c("Zscan29", "Tubgcp4")	c(-593, -354)
chr9:14500394-14500776	7	0.00302896580928752	0.0385661769714719	Cwc15, Kdm4d	cg46444910_BC11,cg46444917_TC21,cg46444918_BC21,cg46444922_TC21,cg46444923_TC21,cg46444924_BC21,cg46444933_TC11	chr9	14500394	14500776	c("Kdm4d", "Cwc15")	c(-103, -32)
chr5:148928639-148929324	5	0.00307261958582178	0.234049521366891	Katnal1, Gm42791	cg43054839_BC21,cg43054845_BC11,cg43054896_BC21,cg43054899_TC11,cg43054900_BC11	chr5	148928639	148929324	c("Katnal1", "Hmgb1")	c(-334, 124059)
chr1:138847015-138847950	6	0.00342305038697421	0.184353817003532	Lhx9	cg37537106_BC11,cg37537118_BC11,cg37537119_TC11,cg37537120_TC21,cg37537132_BC21,cg37537133_TC11	chr1	138847015	138847950	c("Lhx9", "2310009B15Rik")	c(-5053, 9370)
chr4:97772047-97772800	5	0.00347144793960138	0.197957796273888	Nfia, E130114P18Rik	cg41165448_BC11,cg41165452_TC21,cg41165456_TC21,cg41165482_BC21,cg41165483_BC21	chr4	97772047	97772800	c("Gm10192", "Nfia")	c(-589257, -5185)
chr11:58567094-58567570	15	0.00348193626185089	-0.0195496989209559	Olfr224	cg29592215_BC21,cg29592215_BO11,cg29592215_BO21,cg29592215_TC11,cg29592215_TC21,cg29592215_TO11,cg29592215_TO21,cg29592216_BC11,cg29592216_BC21,cg29592216_BO11,cg29592216_BO21,cg29592216_TC21,cg29592216_TO21,cg29592218_BC21,cg29592219_TC21	chr11	58567094	58567570	c("Olfr328", "Olfr224")	c(-11715, 1835)
chr10:69269987-69270822	5	0.00350850166385385	-0.254577178573856	Rhobtb1	cg28605350_BC21,cg28605351_TC11,cg28605361_TC11,cg28605362_BC11,cg28605389_BC21	chr10	69269987	69270822	c("Rhobtb1", "Cdk1")	c(57210, 82534)
chr6:52252740-52253381	5	0.00352015853387213	0.0806229191478984	NA	cg43427816_BC21,cg43427818_BC21,cg43427833_TC21,cg43427854_TC21,cg43427855_TC21	chr6	52252740	52253381	c("Hoxa11", "Hoxa13")	c(-7250, 7820)
chr11:73177104-73177399	5	0.00355382227439123	0.328562074040336	Tax1bp3	cg29747246_TC11,cg29747248_BC21,cg29747249_TC21,cg29747257_BC21,cg29747267_TC11	chr11	73177104	73177399	c("Tax1bp3", "Ctns")	c(168, 21791)
chr8:70608646-70609485	6	0.00356521884505815	0.0441974170234477	Ssbp4	cg45814153_TC21,cg45814154_BC21,cg45814160_BC21,cg45814162_BC21,cg45814188_TC21,cg45814190_BC21	chr8	70608646	70609485	c("Lrrc25", "Ssbp4")	c(-7779, -751)
chr13:57907482-57908451	6	0.0038497306576788	0.245197305284445	Spock1	cg31667419_TC11,cg31667446_TC21,cg31667468_TC21,cg31667502_TC21,cg31667504_BC21,cg31667505_TC21	chr13	57907482	57908451	c("Trpc7", "Spock1")	c(-1012229, 309)
chr2:28911307-28912295	6	0.00389844899979286	0.302658931611305	Barhl1	cg38196206_BC21,cg38196215_TC11,cg38196244_TC21,cg38196252_BC21,cg38196257_BC11,cg38196270_TC11	chr2	28911307	28912295	c("Barhl1", "Ddx31")	c(4611, 71342)
chr6:36956958-36957009	7	0.00396726322649014	-0.143227671323824	1700111E14Rik, Gm7452, Dgki	cg43314308_BC11,cg43314308_BC21,cg43314308_TO21,cg43314309_TC11,cg43314309_TC21,cg43314309_TC22,cg43314309_TO11	chr6	36956958	36957009	c("Ptn", "Dgki")	c(-146763, 342991)
chr17:33909511-33911311	5	0.00406419991465546	-0.0495656863306908	Daxx	cg34856464_BC21,cg34856471_BC11,cg34856510_BC21,cg34856514_BC21,cg34856528_BC21	chr17	33909511	33911311	c("Zbtb22", "Daxx")	c(-5760, 810)
chr10:18407662-18408202	5	0.00410561360287809	0.0245890573420746	Nhsl1	cg28224521_TC21,cg28224522_BC21,cg28224523_TC11,cg28224526_BC11,cg28224536_BC21	chr10	18407662	18408202	c("Nhsl1", "Hebp2")	c(257, 138144)
chr4:41804880-41805311	17	0.00416937683096476	-0.0440322299175279	NA	cg40796517_TO21,cg40796518_TO11,cg40796518_TO21,cg40796519_BO11,cg40796519_BO21,cg40796520_BC11,cg40796520_BC21,cg40796520_TO11,cg40796520_TO21,cg40796521_BC11,cg40796521_BC21,cg40796521_BO11,cg40796521_BO21,cg40796521_TO11,cg40796521_TO21,cg40796522_BO21,cg40796522_TC21	chr4	41804880	41805311	c("Gm21541", "Il11ra1")	c(-98515, 44899)
chr2:61803594-61804475	5	0.00427300236806256	0.122797103827989	Tbr1	cg38451210_BC21,cg38451224_BC21,cg38451227_BC11,cg38451233_TC21,cg38451239_TC21	chr2	61803594	61804475	c("Tbr1", "Psmd14")	c(-419, 92340)
chr4:41781483-41781484	5	0.00431879594590423	-0.0616384098538349	NA	cg40796254_BO11,cg40796254_BO21,cg40796254_TC11,cg40796254_TC21,cg40796254_TO21	chr4	41781483	41781484	c("Gm21541", "Il11ra1")	c(-122127, 21287)
chr3:86546680-86548581	9	0.00441025656945986	0.253962458963716	Lrba, Mab21l2	cg39973283_TC21,cg39973291_BC11,cg39973297_BC21,cg39973310_BC21,cg39973321_BC11,cg39973377_BC21,cg39973384_BC21,cg39973390_TC21,cg39973395_TC21	chr3	86546680	86548581	c("Mab21l2", "Lrba")	c(653, 322950)
chr2:16356133-16356969	5	0.004542415755506	0.144790295059079	Plxdc2	cg38093343_BC21,cg38093371_TC11,cg38093375_TC21,cg38093387_BC21,cg38093393_BC21	chr2	16356133	16356969	c("Plxdc2", "Nebl")	c(247, 1374492)
chr8:56550839-56551131	5	0.00469132300507738	0.138011572303518	Fbxo8, Cep44	cg45722041_TC11,cg45722042_BC21,cg45722047_BC21,cg45722053_TC11,cg45722054_TC21	chr8	56550839	56551131	c("Cep44", "Fbxo8")	c(-128, -105)
chr6:58906346-58907271	14	0.00495183633368122	0.100284217871239	Herc3, Nap1l5	cg43480501_TC11,cg43480503_TC21,cg43480504_BC21,cg43480512_BC21,cg43480515_BC11,cg43480516_TC21,cg43480541_BC21,cg43480542_BC21,cg43480543_TC21,cg43480544_BC21,cg43480547_BC21,cg43480556_BC21,cg43480557_TC11,cg43480558_TC21	chr6	58906346	58907271	c("Nap1l5", "Herc3")	c(268, 73108)
chr7:25315986-25316708	6	0.00495309997697626	-0.0225926011749736	Tmem145	cg44331747_BC11,cg44331749_BC21,cg44331763_BC21,cg44331765_BC21,cg44331768_BC21,cg44331770_BC21	chr7	25315986	25316708	c("Megf8", "Tmem145")	c(-817, 10239)
chr9:37613313-37613836	6	0.00496468961522388	0.0015885976010504	Siae, Spa17	cg46613462_BC21,cg46613468_TC21,cg46613477_TC11,cg46613478_TC11,cg46613493_TC21,cg46613499_BC11	chr9	37613313	37613836	c("Nrgn", "Siae")	c(-60670, -96)
chr10:42860264-42860760	7	0.00504598787842034	-0.0135954823843021	Scml4	cg28404826_TC21,cg28404827_TC21,cg28404830_TC21,cg28404831_BC21,cg28404832_TC11,cg28404837_TC11,cg28404839_BC21	chr10	42860264	42860760	c("Scml4", "Sobp")	c(142, 314018)
chr8:69893979-69894574	5	0.00536085582789906	-0.0323190554630694	Yjefn3, Ndufa13	cg45803981_BC21,cg45803985_BC21,cg45803993_TC21,cg45803994_TC21,cg45804003_BC21	chr8	69893979	69894574	c("Tssk6", "Yjefn3")	c(-7908, -301)
chr5:32785432-32785803	5	0.00539924711137022	0.0388708993770921	Pisd, Gm20671	cg42004394_TC21,cg42004400_BC11,cg42004433_BC21,cg42004434_BC21,cg42004435_BC21	chr5	32785432	32785803	c("Pisd", "Yes1")	c(29, 174433)
chr5:26817352-26817842	5	0.00549057216011898	0.212719596034757	Dpp6	cg41955247_TC21,cg41955249_TC21,cg41955259_TC21,cg41955276_TC21,cg41955277_BC21	chr5	26817352	26817842	c("Dpp6", "Gm7361")	c(-231602, 559906)
chr13:94877126-94877636	5	0.00563637962211854	0.304449802029807	Otp	cg31923892_BC21,cg31923904_TC21,cg31923906_TC21,cg31923907_TC11,cg31923926_TC21	chr13	94877126	94877636	c("Wdr41", "Otp")	c(-98967, 1779)
chr4:42084380-42084416	5	0.00581111670328953	0.00363568608202308	Gm3892	cg40798595_BO11,cg40798595_BO21,cg40798595_TC21,cg40798596_TC11,cg40798596_TC21	chr4	42084380	42084416	c("Gm21093", "Gm3893")	c(-49672, -6809)
chr3:83765593-83766773	6	0.00644685977710937	0.102771753893413	Sfrp2	cg39947301_TC21,cg39947306_BC21,cg39947309_TC11,cg39947337_TC21,cg39947387_TC11,cg39947391_BC21	chr3	83765593	83766773	c("Sfrp2", "Dchs2")	c(-138, 638235)
chr16:91464181-91464807	5	0.0067038688074904	0.0567368948582951	Gm49625	cg34487798_BC21,cg34487801_BC21,cg34487802_TC21,cg34487813_TC21,cg34487814_BC21	chr16	91464181	91464807	c("Ifnar1", "Il10rb")	c(-20744, 58259)
chr4:41955301-41955974	25	0.00681729837860641	-0.0416419316380293	NA	cg40797885_BC11,cg40797885_BC21,cg40797885_BO11,cg40797885_BO21,cg40797885_TC21,cg40797885_TO11,cg40797885_TO21,cg40797886_TC11,cg40797886_TC21,cg40797887_BO11,cg40797887_BO21,cg40797887_TC11,cg40797887_TC21,cg40797887_TO11,cg40797887_TO21,cg40797889_BC21,cg40797889_BO21,cg40797889_TO11,cg40797889_TO21,cg40797890_TO11,cg40797890_TO21,cg40797891_BC11,cg40797891_BC21,cg40797891_BO11,cg40797891_BO21	chr4	41955301	41955974	c("Fam205a4", "Gm21541")	c(-10421, 52027)
chr13:48513368-48513562	6	0.00703871965301789	0.183719481109399	Zfp169	cg31560783_BC11,cg31560784_TC11,cg31560788_TC11,cg31560789_TC11,cg31560796_BC21,cg31560799_BC11	chr13	48513368	48513562	c("A830005F24Rik", "Zfp169")	c(-105, -71)
chr12:31654819-31655016	5	0.00736500246125911	0.196296660166524	Cog5, Dus4l	cg30517131_BC11,cg30517135_BC21,cg30517136_BC21,cg30517137_TC21,cg30517151_TC11	chr12	31654819	31655016	c("Cog5", "Gpr22")	c(48, 59009)
chr2:119546948-119547473	5	0.00739040682340603	0.217158892272145	Exd1	cg38866501_BC11,cg38866520_BC21,cg38866521_TC21,cg38866523_TC21,cg38866524_BC11	chr2	119546948	119547473	c("Ino80", "Exd1")	c(-69523, 417)
chr12:58213132-58214061	6	0.00754414875864036	0.1988784563351	Sstr1	cg30690310_BC21,cg30690312_BC21,cg30690331_BC21,cg30690332_TC21,cg30690345_BC11,cg30690355_BC21	chr12	58213132	58214061	c("Sstr1", "Clec14a")	c(1792, 55694)
chr9:63398671-63399461	5	0.00754516262641029	0.303660331864031	Gm16759, 2300009A05Rik	cg46858664_BC21,cg46858665_BC11,cg46858693_BC21,cg46858734_BC11,cg46858735_TC11	chr9	63398671	63399461	c("Map2k5", "2300009A05Rik")	c(-21164, 175)
chr17:31519871-31520189	6	0.00761260418105834	0.118379155537585	Ndufv3, Wdr4	cg34832464_BC21,cg34832465_TC21,cg34832479_BC11,cg34832483_BC21,cg34832484_BC21,cg34832485_TC11	chr17	31519871	31520189	c("Wdr4", "Ndufv3")	c(-7279, -128)
chr5:89882520-89883073	7	0.00773090416105398	0.208611422488288	Adamts3	cg42397349_BC11,cg42397350_BC21,cg42397351_BC11,cg42397367_BC11,cg42397368_BC11,cg42397371_BC21,cg42397374_TC21	chr5	89882520	89883073	c("Adamts3", "Npffr2")	c(139, 355367)
chr7:6343706-6343970	5	0.0077854635165279	0.2225175411921	Gm3854, Gm38944	cg44208344_BC11,cg44208345_BC21,cg44208348_TC21,cg44208356_BC11,cg44208360_BC21	chr7	6343706	6343970	c("Zfp78", "Gm3854")	c(-19442, 79)
chr4:41800704-41801072	11	0.00789472252126025	-0.00102239996259963	NA	cg40796450_BC11,cg40796450_BC21,cg40796450_BO21,cg40796450_TC11,cg40796450_TC21,cg40796457_BC11,cg40796457_BC21,cg40796457_TC11,cg40796457_TC21,cg40796457_TO11,cg40796457_TO21	chr4	41800704	41801072	c("Gm21541", "Il11ra1")	c(-102722, 40692)
chr11:108922782-108924513	5	0.00815049300466295	0.0269871799196211	Axin2	cg30139053_TC21,cg30139056_BC11,cg30139071_BC21,cg30139089_TC21,cg30139105_BC21	chr11	108922782	108924513	c("Axin2", "E030025P04Rik")	c(3298, 220722)
chr1:84934769-84935283	7	0.00816711183389394	0.163508902453469	Slc16a14	cg37166554_BC11,cg37166559_BC21,cg37166561_BC21,cg37166570_BC21,cg37166583_TC11,cg37166587_TC21,cg37166588_BC11	chr1	84934769	84935283	c("Slc16a14", "Fbxo36")	c(108, 95185)
chr4:141536703-141537390	5	0.00829039175920538	-0.108412864465786	Spen	cg41630618_BC11,cg41630624_TC21,cg41630644_BC11,cg41630653_TC11,cg41630657_BC21	chr4	141536703	141537390	c("Spen", "Zbtb17")	c(1551, 92392)
chr1:152790390-152790621	5	0.0087641152304985	-0.144313601785032	NA	cg37614519_BC21,cg37614522_TC21,cg37614523_TC21,cg37614525_TC11,cg37614526_TC21	chr1	152790390	152790621	c("Ncf2", "Arpc5")	c(-9689, 23963)
chr10:3477068-3477297	7	0.0089455655020938	-0.021392659022609	NA	cg28110583_TC11,cg28110584_TC21,cg28110585_TC21,cg28110587_TC21,cg28110590_TC11,cg28110594_TC21,cg28110595_TC21	chr10	3477068	3477297	c("Iyd", "Ppp1r14c")	c(-63058, 111125)
chr5:138187216-138187598	5	0.00911664323862797	0.0112068897469016	Cnpy4, Taf6	cg42925664_TC21,cg42925665_BC21,cg42925667_BC21,cg42925673_TC21,cg42925675_BC21	chr5	138187216	138187598	c("Mcm7", "Taf6")	c(-14985, 44)
chr13:55512858-55513680	5	0.00916607285503406	0.0534866055503712	Pdlim7	cg31637795_TC21,cg31637801_TC21,cg31637824_BC11,cg31637861_TC21,cg31637862_BC11	chr13	55512858	55513680	c("Dbn1", "Pdlim7")	c(-25158, 177)
chr8:105860320-105861127	6	0.00922256005896857	0.220795531046651	Nutf2, 4930578M07Rik	cg46103786_TC21,cg46103787_TC11,cg46103800_TC21,cg46103802_BC11,cg46103844_BC21,cg46103853_TC11	chr8	105860320	105861127	c("Edc4", "Nutf2")	c(-20158, 143)
chr2:84473772-84474377	5	0.00939057393172262	0.196482155739243	Tfpi	cg38632600_TC21,cg38632601_BC21,cg38632602_BC21,cg38632610_TC21,cg38632614_BC11	chr2	84473772	84474377	c("Calcrl", "Tfpi")	c(-48663, 1206)
chr1:191896807-191897397	7	0.00953545451459009	0.13431269189717	1700034H15Rik	cg37972782_TC21,cg37972784_BC21,cg37972785_BC11,cg37972787_TC11,cg37972788_BC21,cg37972790_BC21,cg37972793_BC21	chr1	191896807	191897397	c("Slc30a1", "Nek2")	c(-9665, 75658)
chr14:93890149-93890726	6	0.00976005839680349	0.0316545956076942	Pcdh9	cg32803058_BC21,cg32803061_TC21,cg32803068_BC21,cg32803070_BC11,cg32803071_TC21,cg32803077_TC11	chr14	93890149	93890726	c("Gm10110", "Pcdh9")	c(-3991971, 232)
chr6:85830682-85830729	7	0.00997890184146766	-0.0927294590915059	Nat8	cg43646040_BC11,cg43646040_BC21,cg43646040_TO11,cg43646040_TO21,cg43646043_BO11,cg43646043_BO21,cg43646043_TC21	chr6	85830682	85830729	c("Nat8f5", "Nat8")	c(-9733, 1377)
chr12:109525835-109527244	23	0.01019625932832	-0.14085769688379	NA	cg31119393_TC11,cg31119395_BC11,cg31119398_TC21,cg31119402_BC21,cg31119404_TC21,cg31119405_BC21,cg31119406_TC21,cg31119407_TC11,cg31119408_TC21,cg31119409_BC21,cg31119410_TC21,cg31119414_TC11,cg31119417_BC21,cg31119418_BC21,cg31119419_BC21,cg31119420_TC21,cg31119421_BC21,cg31119422_BC21,cg31119423_TC21,cg31119424_BC11,cg31119425_TC21,cg31119427_TC21,cg31119430_TC21	chr12	109525835	109527244	c("Dlk1", "Rtl1")	c(73690, 73791)
chr16:38562519-38563162	7	0.0106840160380651	0.0458406314425831	Tmem39a	cg34148562_TC21,cg34148565_TC11,cg34148566_BC11,cg34148566_BO21,cg34148604_BC11,cg34148605_BC21,cg34148606_BC21	chr16	38562519	38563162	c("Tmem39a", "Arhgap31")	c(28, 150434)
chr8:91336771-91336815	7	0.0111910429582739	-0.116267490663172	Fto	cg45992993_BO11,cg45992993_BO21,cg45992993_TC11,cg45992993_TC21,cg45992994_BC21,cg45992994_TO11,cg45992994_TO21	chr8	91336771	91336815	c("Fto", "Irx3")	c(23268, 465122)
chr9:61668827-61669065	5	0.011256384221795	0.0724812194840427	NA	cg46839591_BC21,cg46839594_TC21,cg46839595_BC21,cg46839596_BC21,cg46839597_TC11	chr9	61668827	61669065	c("Rplp1", "Tle3")	c(245596, 295561)
chr4:139643399-139644289	5	0.0122181609841058	0.0334195979235987	Gm21969, Aldh4a1, Mir7020	cg41600288_TC21,cg41600291_TC21,cg41600306_TC21,cg41600309_BC11,cg41600311_BC11	chr4	139643399	139644289	c("Tas1r2", "Aldh4a1")	c(-9694, 20978)
chr13:55828197-55829197	5	0.012404943413574	0.187159223995025	Gm47071, Pitx1	cg31642481_TC11,cg31642482_BC11,cg31642497_BC21,cg31642499_TC21,cg31642533_BC21	chr13	55828197	55829197	c("Pitx1", "Catsper3")	c(2728, 44129)
chr11:116668533-116668646	5	0.0127032633316468	-0.121828582347131	NA	cg30232893_TC21,cg30232894_TC11,cg30232894_TO11,cg30232894_TO21,cg30232898_TC21	chr11	116668533	116668646	c("1810032O08Rik", "Prcd")	c(-3080, 11481)
chr7:142661250-142661540	5	0.0127207750226545	-0.0218990288326838	Igf2os, Igf2, Gm49394	cg45286052_TC21,cg45286058_BC21,cg45286060_BC21,cg45286064_BC21,cg45286065_TC11	chr7	142661250	142661540	c("Igf2", "Ins2")	c(-1906, 81986)
chr13:37825914-37826290	6	0.0127523055793985	0.39978511433351	Rreb1	cg31450316_BC21,cg31450325_TC11,cg31450326_TC21,cg31450343_BC21,cg31450344_TC21,cg31450345_BC21	chr13	37825914	37826290	c("Rreb1", "Ly86")	c(-213, 480894)
chr13:81711354-81711908	5	0.0128931377602247	0.243289294480005	Mblac2	cg31842995_BC11,cg31842997_BC11,cg31843004_BC21,cg31843014_BC11,cg31843038_BC11	chr13	81711354	81711908	c("Cetn3", "Mblac2")	c(-71446, 290)
chr9:14784600-14785161	7	0.013351959615375	0.0861485878605795	Mre11a, Ankrd49	cg46447940_TC21,cg46447941_TC11,cg46447949_BC21,cg46447951_BC21,cg46447952_TC21,cg46447977_TC21,cg46447978_TC11	chr9	14784600	14785161	c("Gpr83", "Ankrd49")	c(-75330, -24)
chr5:117159895-117160849	6	0.0136129250798981	-0.259847354415977	Taok3	cg42671785_BC21,cg42671788_TC21,cg42671795_TC21,cg42671800_TC21,cg42671801_TC21,cg42671803_BC11	chr5	117159895	117160849	c("Taok3", "Pebp1")	c(40243, 127253)
chr4:48539858-48540850	5	0.0139208763726868	0.228359719536233	Msantd3	cg40866151_TC11,cg40866160_BC21,cg40866164_TC21,cg40866179_BC11,cg40866282_BC11	chr4	48539858	48540850	c("Tex10", "Msantd3")	c(-66932, -145)
chr11:74837434-74838499	5	0.0139208763726868	-0.0651592632702776	Mnt	cg29758483_BC21,cg29758487_TC11,cg29758490_BC21,cg29758493_TC11,cg29758555_TC21	chr11	74837434	74838499	c("Mnt", "Sgsm2")	c(7046, 59094)
chr10:79818988-79819899	7	0.0140383323738668	-0.0800073311206483	Palm	cg28707608_BC21,cg28707617_BC21,cg28707620_TC21,cg28707631_TC11,cg28707637_BC21,cg28707639_TC21,cg28707655_TC21	chr10	79818988	79819899	c("Misp", "Palm")	c(-3115, 25871)
chr10:78574433-78575027	8	0.0141505624034194	0.190654417142761	Ilvbl	cg28696736_TC21,cg28696743_TC11,cg28696744_TC21,cg28696745_BC21,cg28696762_BC21,cg28696765_TC11,cg28696766_BC21,cg28696769_BC21	chr10	78574433	78575027	c("Ilvbl", "Syde1")	c(230, 17234)
chr4:41920071-41920146	8	0.0143317498208146	-0.0919104932700091	Gm13307	cg40797570_BO11,cg40797570_BO21,cg40797571_BO21,cg40797571_TC11,cg40797571_TC21,cg40797572_BC11,cg40797572_BC21,cg40797573_BC21	chr4	41920071	41920146	c("Fam205a4", "Gm21541")	c(-45950, 16498)
chr15:102204239-102204792	5	0.014559756296502	-0.0465155330091916	Zfp740, Csad	cg33829880_BC11,cg33829888_TC21,cg33829894_BC11,cg33829896_BC21,cg33829897_TC11	chr15	102204239	102204792	c("Csad", "Zfp740")	c(-15472, -94)
chr3:88215289-88215928	5	0.0152487215671429	0.286088536171226	Gm3764, Mir9-1, Gm25641	cg39990920_BC21,cg39990924_BC21,cg39990926_TC11,cg39990934_BC21,cg39990963_TC21	chr3	88215289	88215928	c("Rhbg", "Mef2d")	c(39101, 73036)
chr7:24585556-24585826	5	0.0155844568364651	0.317242862595396	Zfp575	cg44320079_TC21,cg44320080_BC21,cg44320082_TC21,cg44320083_TC21,cg44320102_BC11	chr7	24585556	24585826	c("Ethe1", "Xrcc1")	c(-1852, 39402)
chr7:90476380-90477024	5	0.0158529468763336	-0.0648152785498418	Dlg2	cg44844781_TC21,cg44844793_BC21,cg44844799_BC21,cg44844805_TC11,cg44844808_BC11	chr7	90476380	90477024	c("Dlg2", "Tmem126b")	c(-614004, -701)
chr7:6727971-6728646	6	0.0158681613308567	0.0473169577868126	Peg3	cg44211843_TC21,cg44211846_TC21,cg44211847_BC21,cg44211851_TC21,cg44211856_TC21,cg44211857_BC21	chr7	6727971	6728646	c("Zim1", "Peg3")	c(-31858, 2113)
chr18:65581509-65582403	7	0.0159979071570213	0.115198876969294	Zfp532	cg35841241_TC21,cg35841245_TC21,cg35841250_BC21,cg35841251_TC21,cg35841252_BC21,cg35841253_BC21,cg35841254_BC21	chr18	65581509	65582403	c("Oacyl", "Zfp532")	c(-116312, 1726)
chr17:48931785-48932393	5	0.0160492124864016	0.209740596248928	Lrfn2	cg34999484_TC21,cg34999508_BC11,cg34999515_BC11,cg34999516_BC21,cg34999531_TC21	chr17	48931785	48932393	c("Lrfn2", "Unc5cl")	c(-290, 477188)
chr15:81872190-81873523	7	0.0160853141278184	0.142366363894296	Aco2	cg33583266_BC21,cg33583274_BC11,cg33583275_BC21,cg33583304_BC21,cg33583305_TC21,cg33583306_BC21,cg33583324_TC21	chr15	81872190	81873523	c("Aco2", "Polr3h")	c(547, 53357)
chr6:135362495-135363613	8	0.0162456744947791	-0.0778166443796285	Emp1	cg44049861_TC21,cg44049862_TC21,cg44049868_BC21,cg44049870_TC21,cg44049879_TC21,cg44049881_BC11,cg44049881_BC12,cg44049885_TC11	chr6	135362495	135363613	c("Emp1", "Grin2b")	c(509, 810071)
chr4:110287087-110287657	7	0.0172047095843135	-0.214335595348323	Elavl4	cg41279771_TC11,cg41279775_BC21,cg41279778_BC21,cg41279779_BC21,cg41279781_TC21,cg41279782_BC21,cg41279783_BC21	chr4	110287087	110287657	c("Agbl4", "Elavl4")	c(-110419, -483)
chr10:76614378-76614883	5	0.0172892073638859	-0.305066630215238	Col6a2	cg28674056_BC21,cg28674062_TC21,cg28674074_BC21,cg28674082_TC21,cg28674087_BC21	chr10	76614378	76614883	c("Col6a2", "Ftcd")	c(9000, 38982)
chr10:127041352-127041716	5	0.0173018176181216	0.365105782265784	Mettl1, Eef1akmt3	cg29140603_BC11,cg29140615_BC11,cg29140619_BC11,cg29140624_TC21,cg29140625_BC11	chr10	127041352	127041716	c("Mettl1", "Eef1akmt3")	c(-398, -21)
chr10:69607806-69607835	5	0.0174096400223877	-0.288734423176526	Ank3	cg28609628_BC11,cg28609628_BO11,cg28609628_BO21,cg28609630_BC21,cg28609631_TC21	chr10	69607806	69607835	c("Ccdc6", "Ank3")	c(-489301, 74048)
chr3:107943311-107943758	5	0.0175309303304617	0.0955557249009538	Gstm6	cg40166033_BC11,cg40166035_BC21,cg40166043_BC21,cg40166044_BC21,cg40166046_TC11	chr3	107943311	107943758	c("Gstm7", "Gstm6")	c(-11717, 215)
chr17:35516366-35516956	6	0.0177470822690452	0.182431650992598	Tcf19	cg34880852_BC11,cg34880856_BC21,cg34880857_BC21,cg34880868_BC21,cg34880896_BC21,cg34880897_TC21	chr17	35516366	35516956	c("Tcf19", "Pou5f1")	c(124, 10643)
chr5:71657842-71658357	7	0.0182385522474785	0.182765669637832	Gabrb1, Gabra4	cg42270030_TC21,cg42270061_BC21,cg42270062_BC21,cg42270063_BC21,cg42270064_BC21,cg42270068_BC21,cg42270070_TC21	chr5	71657842	71658357	c("Cox7b2", "Gabra4")	c(-109894, 209)
chr16:23983156-23983497	5	0.0190567903356433	-0.0665037288258127	Bcl6	cg34018398_BC21,cg34018399_TC11,cg34018401_BC11,cg34018410_BC21,cg34018418_TC21	chr16	23983156	23983497	c("Rtp2", "Bcl6")	c(-52539, 5526)
chr2:38688820-38689150	5	0.0191110912475843	0.0210350369238748	NA	cg38304119_BC21,cg38304120_TC21,cg38304128_TC11,cg38304133_TC21,cg38304134_TC21	chr2	38688820	38689150	c("Psmb7", "Nr5a1")	c(-44898, 23249)
chr3:90368056-90368164	8	0.0193390548302271	-0.0494191154765843	NA	cg40018642_BC11,cg40018642_BC21,cg40018642_BO11,cg40018642_TC11,cg40018642_TC21,cg40018642_TO11,cg40018642_TO21,cg40018645_BO21	chr3	90368056	90368164	c("Slc27a3", "Gatad2b")	c(21817, 74932)
chr19:58454446-58455129	6	0.020263372679391	-0.033009035567483	Gfra1	cg36579725_TC11,cg36579744_TC11,cg36579757_BC21,cg36579759_TC21,cg36579763_BC21,cg36579777_TC21	chr19	58454446	58455129	c("Gfra1", "Atrnl1")	c(611, 843753)
chr13:58397588-58398144	5	0.0208577652764267	0.131902408835406	Hnrnpk	cg31674324_TC21,cg31674326_TC11,cg08195802_BC21,cg20452324_BC21,cg31674331_TC21	chr13	58397588	58398144	c("2210016F16Rik", "Hnrnpk")	c(-12641, 5477)
chr5:33658156-33658569	6	0.0214469750022072	0.0397669011132027	Tacc3, Tmem129	cg42013788_TC21,cg42013789_BC21,cg42013801_TC11,cg42013805_BC21,cg42013809_BC21,cg42013811_TC11	chr5	33658156	33658569	c("Tmem129", "Tacc3")	c(54, 234)
chr9:89874612-89874900	5	0.0214710986787512	-0.192043043690005	NA	cg47072725_TC11,cg47072726_TC21,cg47072728_BC11,cg47072729_TC21,cg47072732_TC21	chr9	89874612	89874900	c("Ankrd34c", "Rasgrf1")	c(-136311, -35153)
chr13:34993508-34994053	5	0.0218202465027857	0.0847336033401786	Eci2	cg31428621_TC21,cg31428337_BC21,cg31428638_BC21,cg31428648_TC11,cg31428651_BC21	chr13	34993508	34994053	c("Eci3", "Eci2")	c(-29970, 364)
chr12:110889061-110889225	5	0.0220858884721864	0.271547497612882	Cinp	cg31137531_TC21,cg31137533_TC21,cg31137535_BC21,cg31137536_BC21,cg31137542_BC11	chr12	110889061	110889225	c("Cinp", "Zfp839")	c(2, 38864)
chr1:150392657-150393169	7	0.0224523172455539	0.105833438004785	Tpr, Odr4	cg37591103_BC21,cg37591104_BC11,cg37591111_TC11,cg37591121_BC21,cg37591122_BC11,cg37591125_BC21,cg37591144_TC21	chr1	150392657	150393169	c("Tpr", "BC003331")	c(75, 167)
chr14:32085022-32085503	5	0.0229765437657491	-0.164211904712659	Oxnad1, Dph3	cg32344086_BC21,cg32344090_TC21,cg32344093_BC21,cg32344102_BC21,cg32344107_BC11	chr14	32085022	32085503	c("Oxnad1", "Galnt15")	c(-151, 56273)
chr19:8836820-8837765	6	0.0241986104270216	0.118229199493829	Gm50139, Bscl2, Gng3	cg36132798_TC21,cg36132800_BC21,cg36132807_BC21,cg36132808_BC21,cg36132839_BC21,cg36132840_TC21	chr19	8836820	8837765	c("Bscl2", "Hnrnpul2")	c(-175, 17891)
chr13:59561555-59561626	7	0.0244510755601551	-0.0547998874491632	Agtpbp1	cg31688238_BC21,cg31688238_TO11,cg31688238_TO21,cg31688240_BO11,cg31688240_BO21,cg31688240_TC11,cg31688240_TC21	chr13	59561555	59561626	c("Naa35", "Agtpbp1")	c(-23705, -4279)
chr2:109692986-109693554	5	0.0245512721992478	0.187908215613318	Bdnf	cg38795559_BC21,cg38795560_TC21,cg38795561_TC11,cg38795562_TC21,cg38795591_BC21	chr2	109692986	109693554	c("Lin7c", "Bdnf")	c(-197583, 18570)
chr13:50431683-50432334	6	0.0253474030129214	-0.150570349842436	Fbxw17, Gm8739	cg31578495_BC21,cg31578496_TC21,cg31578501_TC21,cg31578504_BC11,cg31578504_BO11,cg31578504_BO21	chr13	50431683	50432334	c("Nutm2", "Fbxw17")	c(-35299, 14144)
chr2:118275880-118276085	5	0.0254575277927737	-0.158818482043922	Gm29232, A930104D05Rik	cg38851562_BC11,cg38851566_TC21,cg38851567_BC21,cg38851569_BC11,cg38851571_BC21	chr2	118275880	118276085	c("Fsip1", "Gpr176")	c(-19016, 97437)
chr15:8710424-8710817	5	0.0255476657347678	-0.123047413766754	Slc1a3	cg33056899_TC21,cg33056901_BC21,cg33056908_TC21,cg33056915_TC21,cg33056916_TC21	chr15	8710424	8710817	c("Gm2310", "Slc1a3")	c(-190667, 144)
chr2:152687250-152687418	5	0.025657920956634	0.134244946347714	H13, Mcts2	cg39121171_TC11,cg39121172_TC21,cg39121173_BC21,cg39121176_TC21,cg39121176_TC22	chr2	152687250	152687418	c("Id1", "Mcts2")	c(-48917, 299)
chr17:28007039-28007579	5	0.0278626849836941	0.411643909678749	Anks1	cg34783746_BC21,cg34783762_BC21,cg34783764_TC21,cg34783767_BC21,cg34783768_TC21	chr17	28007039	28007579	c("Tcp11", "Anks1")	c(73275, 97937)
chr7:98145253-98145402	5	0.0284854472802541	-0.082040610555042	Capn5, Omp	cg44890036_BC21,cg44890039_BC11,cg44890041_TC21,cg44890044_TC21,cg44890045_TC21	chr7	98145253	98145402	c("Myo7a", "Omp")	c(-25803, 175)
chr6:31550833-31551381	5	0.0286545963128441	0.111558623423682	Podxl	cg43272575_BC21,cg43272577_BC21,cg43272587_BC21,cg43272591_BC21,cg43272595_TC21	chr6	31550833	31551381	c("Podxl", "Mkln1")	c(12874, 152372)
chr17:29434140-29435026	5	0.0305323464270175	-0.166880707307309	Gm36199, Gm36486	cg34805692_TC21,cg34805694_TC21,cg34805703_TC21,cg34805704_TC21,cg34805712_BC21	chr17	29434140	29435026	c("Pim1", "Fgd2")	c(-56229, 73641)
chr4:41788670-41789164	13	0.0308577565754803	-0.0127364938698756	NA	cg40796333_BO21,cg40796333_TC11,cg40796333_TC21,cg40796338_BC11,cg40796338_BC21,cg40796338_BO11,cg40796338_BO21,cg40796338_TC11,cg40796338_TC21,cg40796339_BC21,cg40796339_TC11,cg40796339_TC21,cg40796339_TO21	chr4	41788670	41789164	c("Gm21541", "Il11ra1")	c(-114693, 28721)
chr12:110498078-110498603	5	0.0313359300967508	-0.224738500504134	Ppp2r5c	cg31131485_BC21,cg31131489_BC21,cg31131490_TC21,cg31131498_TC11,cg31131502_BC21	chr12	110498078	110498603	c("Dync1h1", "Ppp2r5c")	c(-103112, 12481)
chr16:20425708-20426201	5	0.0319820482485564	-0.0559837782944132	Abcc5	cg33982568_TC21,cg33982576_BC11,cg33982578_BC21,cg33982601_BC11,cg33982602_BC11	chr16	20425708	20426201	c("Cyp2ab1", "Abcc5")	c(-102889, 440)
chr4:3866531-3866626	6	0.032002917386523	-0.132014834149866	NA	cg40562149_TC11,cg40562150_BC11,cg40562151_TC21,cg40562154_TC21,cg40562155_BC11,cg40562156_TC11	chr4	3866531	3866626	c("Rps20", "Mos")	c(-30913, 5527)
chr12:18466692-18466861	5	0.032690590548995	0.0313878934695083	NA	cg30419313_TC11,cg30419322_TC21,cg30419323_BC21,cg30419324_TC21,cg30419325_BC21	chr12	18466692	18466861	c("5730507C01Rik", "Hpcal1")	c(-47734, 775920)
chr11:32205192-32205639	6	0.0332367199184835	0.0698304232764633	Snrnp25	cg29376557_TC21,cg29376572_BC21,cg29376573_BC11,cg29376578_TC11,cg29376586_BC21,cg29376587_TC21	chr11	32205192	32205639	c("Snrnp25", "Rhbdf1")	c(0, 16885)
chr14:105589531-105589787	5	0.0355238372815886	0.112370389315074	9330188P03Rik	cg32882792_TC21,cg32882795_BC21,cg32882796_TC21,cg32882798_TC21,cg32882801_TC21	chr14	105589531	105589787	c("Gm10076", "Ndfip2")	c(-92169, 331086)
chr14:61003246-61003301	8	0.0360070877427717	-0.0564538146121588	Tnfrsf19	cg32560873_BO11,cg32560873_BO21,cg32560873_TC11,cg32560873_TC21,cg32560875_BC11,cg32560875_BC21,cg32560875_TO11,cg32560875_TO21	chr14	61003246	61003301	c("Tnfrsf19", "Mipep")	c(43196, 218700)
chr5:93483036-93483397	5	0.0374360808750112	-0.0413312155445402	Gm16427	cg42430418_BC11,cg42430418_BC21,cg42430418_TO11,cg42430418_TO21,cg42430419_BC21	chr5	93483036	93483397	c("Gm16427", "Ccng2")	c(2130, 215959)
chr2:83958925-83958992	21	0.0392856666314393	-0.0285993625143842	NA	cg38629691_BC11,cg38629691_BC21,cg38629691_BO11,cg38629691_BO21,cg38629691_TC21,cg38629691_TO11,cg38629691_TO21,cg38629692_BC11,cg38629692_BC21,cg38629692_BO11,cg38629692_TC11,cg38629692_TC21,cg38629692_TO11,cg38629692_TO21,cg38629693_BC11,cg38629693_BC21,cg38629693_BO11,cg38629693_BO21,cg38629693_TC21,cg38629693_TO11,cg38629693_TO21	chr2	83958925	83958992	c("Gm13693", "Gm13698")	c(-2545, 3265)
chr5:93487418-93487594	6	0.0394339014085656	-0.0993363322090023	Gm16427	cg42430447_BC11,cg42430447_BC21,cg42430447_BO11,cg42430447_BO21,cg42430448_TO21,cg42430450_TO21	chr5	93487418	93487594	c("Gm16427", "C87414")	c(-2160, 184045)
chr11:76292264-76293338	5	0.0414610037157436	0.139388034362778	Nxn	cg29776409_BC21,cg29776413_BC11,cg29776421_TC21,cg29776425_BC11,cg29776440_TC21	chr11	76292264	76293338	c("Glod4", "Nxn")	c(-49076, 106339)
chr9:108002342-108002610	5	0.0433721540025302	0.140671710880014	Gm20662, Ip6k1, 4930535L15Rik	cg47235013_TC21,cg47235018_BC21,cg47235019_BC11,cg47235023_TC11,cg47235029_BC21	chr9	108002342	108002610	c("Ip6k1", "Cdhr4")	c(-25, 9979)
chr13:12796922-12796923	6	0.0464275177460275	-0.118112438627523	Prl2c3	cg31277107_BO11,cg31277107_BO21,cg31277107_TC11,cg31277107_TC21,cg31277107_TO11,cg31277107_TO21	chr13	12796922	12796923	c("Prl2c3", "Ero1lb")	c(3157, 231039)
